# Supplementary material for: Notch signaling blockade links transcriptome heterogeneity in quiescent neural stem cells with reactivation routes and potential
Source: Sci Adv. 2025 Aug 27;11(35):eadu3189. doi: 10.1126/sciadv.adu3189 (PMC12383255; doi:10.1126/sciadv.adu3189)
Supplement: Supplementary file 2 — Data S1 to S3 [file sciadv.adu3189_data_s1_to_s3.zip]

Archive with 3 entries (3 files):
- adu3189_data_s1.xlsx
- adu3189_data_s2.xlsx
- adu3189_data_s3.xlsx
