# Supplementary material for: Notch signaling blockade links transcriptome heterogeneity in quiescent neural stem cells with reactivation routes and potential
Source: Sci Adv. 2025 Aug 27;11(35):eadu3189. doi: 10.1126/sciadv.adu3189 (PMC12383255; doi:10.1126/sciadv.adu3189)
Supplement: Supplementary file 2 — Data S1 to S3 [file sciadv.adu3189_data_s1_to_s3.zip › adu3189_data_s1.xlsx]

## Sheet: q1a_DMSOvsLY
q1a_DMSOvsLY
	p_val	avg_logFC	pctDMSO	pctLY	p_val_adj	gene_name
ENSDARG00000056732	2.65074e-14	2.20866	0.844	0.26	4.56033e-10	her4.1
ENSDARG00000094426	3.32953e-16	1.58406	0.948	0.62	5.72813e-12	her4.2
ENSDARG00000054562	1.80799e-09	1.55165	0.792	0.32	3.11046e-05	her15.1
ENSDARG00000054560	8.97194e-07	1.34321	0.667	0.28	0.0154353	her15.1
ENSDARG00000007697	4.68509e-14	1.28731	0.99	0.94	8.06022e-10	fabp7a
ENSDARG00000056729	3.60904e-08	1.22176	0.844	0.72	0.000620898	her4.2
ENSDARG00000010791	4.16639e-07	-0.611876	0.719	0.98	0.00716786	dla
ENSDARG00000077811	1.82087e-06	-0.834701	0.51	0.84	0.0313262	sox11a
ENSDARG00000004588	7.90369e-08	-0.838159	0.625	0.9	0.00135975	sox4a
ENSDARG00000101637	3.81129e-10	-0.947735	0.594	0.96	6.55695e-06	ccnd1
ENSDARG00000016725	3.37607e-08	-1.04259	0.292	0.76	0.000580819	gadd45gb.1
ENSDARG00000038386	2.17317e-12	-1.33319	0.448	0.86	3.73873e-08	ascl1a

## Sheet: q1b_DMSOvsLY
q1b_DMSOvsLY
	p_val	avg_logFC	pctDMSO	pctLY	p_val_adj	gene_name
ENSDARG00000056732	3.43765e-21	2.59244	0.857	0.121	5.91413e-17	her4.1
ENSDARG00000094426	6.71187e-19	1.85807	0.984	0.484	1.15471e-14	her4.2
ENSDARG00000009822	5.77798e-16	1.75556	0.889	0.275	9.94044e-12	her4.4
ENSDARG00000006514	1.52093e-08	1.58302	0.54	0.055	0.000261661	her6
ENSDARG00000007697	1.10727e-12	1.57146	1	0.725	1.90495e-08	fabp7a
ENSDARG00000056729	5.0044e-15	1.44879	0.921	0.593	8.60957e-11	her4.2
ENSDARG00000054562	5.26515e-08	1.34546	0.619	0.154	0.000905816	her15.1
ENSDARG00000056438	6.12337e-09	1.14666	0.317	0	0.000105346	her9
ENSDARG00000038386	8.07329e-07	-0.850616	0.619	0.791	0.0138893	ascl1a
ENSDARG00000016725	1.97603e-07	-0.977805	0.556	0.846	0.00339956	gadd45gb.1

## Sheet: q1c_DMSOvsLY
q1c_DMSOvsLY
	p_val	avg_logFC	pctDMSO	pctLY	p_val_adj	gene_name
ENSDARG00000056732	1.90395e-25	2.61617	0.669	0.043	3.27556e-21	her4.1
ENSDARG00000094426	9.31003e-27	2.09308	0.847	0.198	1.6017e-22	her4.2
ENSDARG00000056729	2.21242e-19	2.04719	0.702	0.164	3.80625e-15	her4.2
ENSDARG00000009822	2.39622e-20	1.98562	0.645	0.069	4.12245e-16	her4.4
ENSDARG00000006514	1.18889e-17	1.67879	0.597	0.078	2.04537e-13	her6
ENSDARG00000102453	4.31765e-27	1.60307	0.944	0.5	7.42809e-23	slc1a2b
ENSDARG00000007697	9.49973e-31	1.40444	0.984	0.905	1.63433e-26	fabp7a
ENSDARG00000056438	4.04107e-10	1.2614	0.452	0.069	6.95225e-06	her9
ENSDARG00000070770	8.55695e-09	1.06975	0.339	0.034	0.000147214	her4.3
ENSDARG00000054562	7.72018e-10	1.04558	0.637	0.284	1.32818e-05	her15.1
ENSDARG00000095715	1.71497e-06	0.767346	0.653	0.319	0.0295044	BX465834.1
ENSDARG00000099776	3.55201e-07	0.720097	0.984	0.948	0.00611087	glula
ENSDARG00000007275	6.23735e-09	0.622539	0.968	0.888	0.000107307	si:ch211-251b21.1
ENSDARG00000004588	2.09517e-06	-0.756423	0.468	0.741	0.0360453	sox4a
ENSDARG00000076532	2.61192e-07	-0.796822	0.395	0.638	0.00449355	si:ch211-222l21.1
ENSDARG00000095743	2.65738e-06	-0.817584	0.306	0.56	0.0457176	sox11b
ENSDARG00000102798	3.1313e-07	-0.954966	0.048	0.259	0.00538709	mcm2
ENSDARG00000010791	4.84327e-15	-0.962656	0.581	0.905	8.33236e-11	dla
ENSDARG00000040041	7.80133e-14	-1.01549	0.008	0.267	1.34214e-09	mcm4
ENSDARG00000101637	1.94007e-21	-1.10526	0.653	0.974	3.3377e-17	ccnd1
ENSDARG00000057738	3.06596e-09	-1.20058	0.105	0.345	5.27468e-05	hells
ENSDARG00000038386	3.87446e-18	-1.43536	0.355	0.784	6.66562e-14	ascl1a
ENSDARG00000016725	8.85757e-14	-1.74346	0.089	0.5	1.52386e-09	gadd45gb.1

## Sheet: q1d_DMSOvsLY
q1d_DMSOvsLY
	p_val	avg_logFC	pctDMSO	pctLY	p_val_adj	gene_name
ENSDARG00000056732	6.02381e-29	2.12823	0.695	0.064	1.03634e-24	her4.1
ENSDARG00000007697	8.92745e-47	1.79774	0.987	0.829	1.53588e-42	fabp7a
ENSDARG00000094426	7.45554e-22	1.64768	0.786	0.35	1.28265e-17	her4.2
ENSDARG00000102453	6.02173e-35	1.53381	0.948	0.436	1.03598e-30	slc1a2b
ENSDARG00000056729	4.55707e-16	1.46374	0.682	0.271	7.83998e-12	her4.2
ENSDARG00000006514	3.82005e-14	1.40075	0.435	0.043	6.57202e-10	her6
ENSDARG00000009822	2.45814e-14	1.3438	0.61	0.164	4.22899e-10	her4.4
ENSDARG00000043446	1.038e-18	1.32301	0.721	0.207	1.78577e-14	efhd1
ENSDARG00000054562	2.04695e-15	1.26939	0.604	0.157	3.52158e-11	her15.1
ENSDARG00000007275	3.75373e-26	1.15604	0.935	0.593	6.45791e-22	si:ch211-251b21.1
ENSDARG00000054560	2.21349e-11	1.10603	0.513	0.143	3.80808e-07	her15.1
ENSDARG00000099776	3.71569e-16	0.898279	0.955	0.9	6.39247e-12	glula
ENSDARG00000070770	1.92418e-06	0.860329	0.266	0.043	0.0331035	her4.3
ENSDARG00000056438	5.83289e-08	0.725103	0.195	0.007	0.00100349	her9
ENSDARG00000030367	8.41532e-08	0.672678	0.214	0.014	0.00144777	metrn
ENSDARG00000019856	3.86818e-07	0.667807	0.877	0.75	0.00665482	atp1a1b
ENSDARG00000036036	3.56378e-15	0.664206	0.994	0.829	6.13112e-11	mdka
ENSDARG00000041799	7.73344e-07	0.650581	0.643	0.3	0.0133046	cx43
ENSDARG00000010008	8.14495e-07	0.598427	0.773	0.507	0.0140126	vim
ENSDARG00000036080	5.6851e-09	0.597867	0.903	0.693	9.78064e-05	cd81a
ENSDARG00000037870	1.17096e-07	0.469081	0.955	0.871	0.00201452	actb2
ENSDARG00000063912	6.50111e-08	0.368945	1	0.943	0.00111845	mt-co3
ENSDARG00000002344	7.43813e-07	0.344516	0.994	0.864	0.0127966	tubb4b
ENSDARG00000113103	4.04334e-08	-0.488963	0	0.121	0.000695616	BX530077.1
ENSDARG00000040184	5.06991e-07	-0.499127	0.468	0.736	0.00872228	syncrip
ENSDARG00000101766	4.27498e-11	-0.522167	0.929	0.964	7.35468e-07	ptmab
ENSDARG00000029722	2.14946e-07	-0.636461	0.481	0.671	0.00369794	hmgb2a
ENSDARG00000076532	5.76179e-11	-0.663094	0.591	0.85	9.91258e-07	si:ch211-222l21.1
ENSDARG00000104353	1.7947e-06	-0.699917	0.195	0.393	0.030876	nop58
ENSDARG00000019507	1.25291e-06	-0.722569	0.026	0.207	0.0215551	mcm5
ENSDARG00000010791	4.84214e-13	-0.724368	0.747	0.936	8.33042e-09	dla
ENSDARG00000004588	1.34797e-08	-0.730676	0.604	0.821	0.000231905	sox4a
ENSDARG00000101707	6.3814e-09	-0.745952	0.052	0.257	0.000109786	si:ch211-156b7.4
ENSDARG00000031495	2.52662e-09	-0.746048	0.461	0.664	4.34679e-05	seta
ENSDARG00000023299	3.82297e-07	-0.753695	0.221	0.429	0.00657704	snu13b
ENSDARG00000078155	1.24954e-07	-0.766099	0.058	0.286	0.0021497	inavaa
ENSDARG00000053990	8.01824e-13	-0.778135	0.649	0.864	1.37946e-08	hmgb2b
ENSDARG00000029058	2.11557e-07	-0.781101	0.136	0.357	0.00363963	rbbp4
ENSDARG00000101628	3.98468e-07	-0.793747	0.071	0.314	0.00685525	ascl1b
ENSDARG00000077811	5.76305e-09	-0.804354	0.273	0.557	9.91475e-05	sox11a
ENSDARG00000054155	5.51938e-09	-0.813968	0.13	0.35	9.49554e-05	pcna
ENSDARG00000102798	2.67854e-08	-0.840136	0.136	0.386	0.000460815	mcm2
ENSDARG00000024204	2.77312e-07	-0.86816	0.058	0.271	0.00477088	mcm3
ENSDARG00000040041	5.67973e-10	-0.90293	0.039	0.286	9.77141e-06	mcm4
ENSDARG00000002336	4.08097e-09	-0.911633	0.026	0.271	7.0209e-05	dlc
ENSDARG00000101637	1.1317e-22	-0.918011	0.747	0.971	1.94698e-18	ccnd1
ENSDARG00000014329	3.15538e-09	-0.934006	0.156	0.457	5.42852e-05	npm1a
ENSDARG00000004169	4.54478e-11	-0.965677	0.149	0.436	7.81884e-07	stmn1a
ENSDARG00000095743	4.65883e-12	-0.965811	0.403	0.729	8.01506e-08	sox11b
ENSDARG00000057683	2.86001e-10	-1.0117	0.065	0.314	4.92035e-06	mcm6
ENSDARG00000038386	2.93229e-19	-1.13381	0.461	0.871	5.04471e-15	ascl1a
ENSDARG00000057738	2.82101e-16	-1.17543	0.078	0.45	4.85327e-12	hells
ENSDARG00000016725	1.06198e-23	-1.46491	0.227	0.764	1.82704e-19	gadd45gb.1

## Sheet: q1e_DMSOvsLY
q1e_DMSOvsLY
	p_val	avg_logFC	pctDMSO	pctLY	p_val_adj	gene_name
ENSDARG00000056732	5.16517e-63	2.48277	0.636	0.039	8.88615e-59	her4.1
ENSDARG00000094426	5.07474e-55	1.67344	0.87	0.394	8.73059e-51	her4.2
ENSDARG00000056729	3.18185e-45	1.59594	0.799	0.368	5.47406e-41	her4.2
ENSDARG00000009822	3.44786e-34	1.44903	0.707	0.213	5.9317e-30	her4.4
ENSDARG00000006514	3.75956e-26	1.23694	0.446	0.067	6.46795e-22	her6
ENSDARG00000054562	2.70378e-22	1.2161	0.484	0.123	4.65158e-18	her15.1
ENSDARG00000054560	1.74987e-16	1.06147	0.457	0.148	3.01047e-12	her15.1
ENSDARG00000007697	2.85362e-37	1.03494	0.973	0.888	4.90937e-33	fabp7a
ENSDARG00000056438	1.67017e-11	0.806245	0.174	0.017	2.87336e-07	her9
ENSDARG00000069675	4.35636e-09	0.736794	0.212	0.045	7.49468e-05	her8.2
ENSDARG00000070770	1.58779e-09	0.726391	0.321	0.097	2.73163e-05	her4.3
ENSDARG00000102453	1.8011e-11	0.607804	0.902	0.729	3.09861e-07	slc1a2b
ENSDARG00000101794	3.06998e-08	0.501014	0.56	0.391	0.00052816	atp6v0e1
ENSDARG00000053365	1.73934e-07	0.409043	0.69	0.52	0.00299236	rpl31
ENSDARG00000036629	3.21572e-12	0.402727	0.946	0.888	5.53232e-08	rps14
ENSDARG00000015128	2.86516e-12	0.393934	0.951	0.856	4.92922e-08	rpl27
ENSDARG00000011201	2.01477e-15	0.392807	0.967	0.948	3.46621e-11	rplp2l
ENSDARG00000009212	2.89973e-06	0.350433	0.766	0.649	0.0498869	ppiaa
ENSDARG00000036875	2.82484e-12	0.344632	0.978	0.963	4.85986e-08	rps12
ENSDARG00000057556	1.12537e-07	0.330469	0.929	0.854	0.00193609	rpl17
ENSDARG00000099104	1.05034e-06	0.329142	0.962	0.86	0.01807	rpl24
ENSDARG00000041232	2.68848e-09	0.324898	0.957	0.914	4.62526e-05	rps29
ENSDARG00000043509	1.51195e-12	0.322059	0.989	0.976	2.60117e-08	rpl11
ENSDARG00000021838	7.19637e-07	0.299435	0.848	0.759	0.0123806	rps23
ENSDARG00000051783	2.37139e-08	0.297989	0.995	0.955	0.000407974	rplp0
ENSDARG00000006413	1.9955e-08	0.297448	0.973	0.89	0.000343306	rpl38
ENSDARG00000099380	3.02841e-07	0.294159	0.951	0.905	0.00521007	rpl13
ENSDARG00000034291	2.68846e-11	0.286273	0.989	0.985	4.62523e-07	rpl37
ENSDARG00000021864	5.46785e-11	0.282077	1	0.989	9.40688e-07	rplp1
ENSDARG00000046157	3.8808e-08	0.281293	0.913	0.882	0.000667653	RPS17
ENSDARG00000018334	2.58846e-07	0.277191	0.978	0.938	0.00445319	rpl35
ENSDARG00000070849	4.03605e-08	0.27041	0.978	0.925	0.000694362	rps15
ENSDARG00000088030	3.76117e-07	0.269817	0.967	0.923	0.00647072	rpl35a
ENSDARG00000042566	9.17927e-10	0.268263	0.995	0.985	1.5792e-05	rps7
ENSDARG00000037350	2.30899e-06	0.266767	0.957	0.886	0.0397239	rpl9
ENSDARG00000055996	2.57533e-06	0.264905	0.973	0.955	0.044306	rps8a
ENSDARG00000019181	9.48172e-08	0.263156	0.984	0.953	0.00163123	rpsa
ENSDARG00000058105	3.78084e-07	0.256306	0.973	0.929	0.00650456	rpl36a
ENSDARG00000009285	3.47263e-07	0.25304	0.978	0.955	0.00597431	rpl15
ENSDARG00000058451	2.69596e-06	0.250162	0.957	0.884	0.0463813	rpl6
ENSDARG00000101766	6.31968e-07	-0.256299	0.962	0.963	0.0108724	ptmab
ENSDARG00000052082	3.73866e-07	-0.337714	0.712	0.819	0.006432	gabarapb
ENSDARG00000025147	1.05628e-07	-0.375589	0.761	0.834	0.00181722	cd63
ENSDARG00000038068	2.50176e-09	-0.427514	0.63	0.826	4.30403e-05	ddx5
ENSDARG00000043608	1.84124e-07	-0.47375	0.435	0.594	0.00316766	eif4ebp1
ENSDARG00000101637	2.06378e-14	-0.484754	0.87	0.968	3.55052e-10	ccnd1
ENSDARG00000015349	1.48411e-06	-0.603398	0.174	0.312	0.0255326	mfge8a
ENSDARG00000041623	2.6633e-11	-0.620364	0.777	0.869	4.58194e-07	mt2
ENSDARG00000004588	9.54227e-20	-0.63748	0.853	0.953	1.64165e-15	sox4a
ENSDARG00000100795	9.31125e-07	-0.65534	0.19	0.342	0.0160191	timp4.3
ENSDARG00000100003	6.21797e-19	-0.684357	0.679	0.88	1.06974e-14	glulb
ENSDARG00000038386	4.81813e-23	-0.800663	0.734	0.912	8.28912e-19	ascl1a
ENSDARG00000020239	1.63557e-07	-0.81012	0.071	0.234	0.00281384	lpin1
ENSDARG00000016725	6.81838e-18	-0.829942	0.467	0.774	1.17303e-13	gadd45gb.1
ENSDARG00000041799	5.48028e-19	-0.831832	0.674	0.811	9.42827e-15	cx43

## Sheet: q1f_DMSOvsLY
q1f_DMSOvsLY
	p_val	avg_logFC	pctDMSO	pctLY	p_val_adj	gene_name
ENSDARG00000056732	9.0188e-30	1.88598	0.636	0.086	1.5516e-25	her4.1
ENSDARG00000009822	2.17208e-14	1.34417	0.589	0.287	3.73685e-10	her4.4
ENSDARG00000094426	3.91414e-20	1.28797	0.785	0.41	6.73388e-16	her4.2
ENSDARG00000006514	1.74109e-08	1.01011	0.383	0.148	0.000299537	her6
ENSDARG00000056729	2.11241e-11	1.00298	0.682	0.336	3.63419e-07	her4.2
ENSDARG00000054562	1.1192e-07	0.741265	0.533	0.283	0.00192546	her15.1
ENSDARG00000011201	1.81469e-21	0.701807	1	0.93	3.12199e-17	rplp2l
ENSDARG00000006413	9.68604e-18	0.672196	1	0.906	1.66639e-13	rpl38
ENSDARG00000039347	5.10228e-15	0.593465	0.972	0.877	8.77796e-11	rps24
ENSDARG00000077717	1.64509e-14	0.589957	0.972	0.934	2.83021e-10	rpl29
ENSDARG00000104011	9.96289e-08	0.580306	0.748	0.602	0.00171402	rps17
ENSDARG00000041435	4.10184e-09	0.577457	0.869	0.73	7.0568e-05	uba52
ENSDARG00000014690	5.95484e-15	0.57601	0.991	0.934	1.02447e-10	rps4x
ENSDARG00000030408	1.18801e-12	0.57426	0.953	0.795	2.04385e-08	rps26l
ENSDARG00000041232	2.2356e-15	0.573245	0.981	0.881	3.84613e-11	rps29
ENSDARG00000021838	1.96852e-10	0.546692	0.935	0.811	3.38664e-06	rps23
ENSDARG00000025850	9.30515e-13	0.54133	0.991	0.939	1.60086e-08	rps21
ENSDARG00000010516	6.63696e-11	0.530351	0.981	0.898	1.14182e-06	rpl21
ENSDARG00000058451	3.51777e-13	0.527811	0.953	0.906	6.05197e-09	rpl6
ENSDARG00000042905	7.66378e-13	0.525655	1	0.906	1.31848e-08	rpl10a
ENSDARG00000058105	4.32484e-12	0.524708	0.991	0.918	7.44046e-08	rpl36a
ENSDARG00000088030	3.55184e-12	0.509634	1	0.922	6.11058e-08	rpl35a
ENSDARG00000036875	2.15293e-15	0.507902	0.981	0.975	3.7039e-11	rps12
ENSDARG00000005791	1.48625e-11	0.506657	0.991	0.914	2.55695e-07	rpl28
ENSDARG00000053058	8.27484e-12	0.500441	0.972	0.898	1.4236e-07	rps11
ENSDARG00000053457	3.99017e-12	0.498968	0.991	0.959	6.86468e-08	rpl23
ENSDARG00000041619	3.23536e-12	0.498474	0.991	0.861	5.56611e-08	rack1
ENSDARG00000099380	2.16053e-13	0.497087	0.991	0.906	3.71697e-09	rpl13
ENSDARG00000042566	4.9617e-14	0.495941	1	0.975	8.53611e-10	rps7
ENSDARG00000010160	2.82721e-14	0.495592	0.991	0.971	4.86394e-10	rps15a
ENSDARG00000045487	1.86854e-12	0.49239	1	0.971	3.21464e-08	rps16
ENSDARG00000051783	3.2807e-09	0.488862	0.991	0.955	5.64411e-05	rplp0
ENSDARG00000011405	1.29221e-12	0.480335	0.981	0.984	2.22312e-08	rps9
ENSDARG00000035860	3.69107e-15	0.473572	1	0.996	6.35012e-11	rps28
ENSDARG00000023298	2.09398e-11	0.469371	0.991	0.967	3.60249e-07	rps27.1
ENSDARG00000103007	1.57592e-09	0.468404	0.963	0.799	2.71121e-05	rps3
ENSDARG00000057556	4.96381e-09	0.466331	0.953	0.889	8.53974e-05	rpl17
ENSDARG00000035692	3.68222e-09	0.465346	0.991	0.91	6.33489e-05	rps3a
ENSDARG00000055996	9.7423e-11	0.463627	0.991	0.926	1.67607e-06	rps8a
ENSDARG00000043509	3.21677e-11	0.46359	1	0.975	5.53414e-07	rpl11
ENSDARG00000034291	4.96874e-14	0.4625	1	0.992	8.54822e-10	rpl37
ENSDARG00000021864	4.56313e-13	0.461981	1	0.992	7.85041e-09	rplp1
ENSDARG00000015128	2.64831e-09	0.459463	0.963	0.885	4.55615e-05	rpl27
ENSDARG00000036316	1.03306e-13	0.458928	1	0.98	1.77727e-09	rpl39
ENSDARG00000018334	6.56986e-11	0.453589	0.991	0.943	1.13028e-06	rpl35
ENSDARG00000014867	5.05547e-11	0.452067	0.991	0.971	8.69742e-07	rpl8
ENSDARG00000043453	4.17619e-10	0.450757	0.981	0.939	7.18472e-06	rps5
ENSDARG00000056119	3.07426e-08	0.449848	0.935	0.807	0.000528895	eef1g
ENSDARG00000036044	1.03254e-13	0.446642	1	0.988	1.77638e-09	rps20
ENSDARG00000036629	5.37385e-10	0.445462	0.944	0.918	9.24517e-06	rps14
ENSDARG00000036298	3.02882e-08	0.442428	0.972	0.902	0.000521078	rps13
ENSDARG00000046157	6.81697e-09	0.434704	0.972	0.902	0.000117279	RPS17
ENSDARG00000099104	5.35922e-07	0.42989	0.944	0.865	0.00922	rpl24
ENSDARG00000034897	2.14367e-07	0.427207	0.935	0.807	0.00368797	rps10
ENSDARG00000029500	1.6934e-11	0.423801	1	0.98	2.91333e-07	rpl34
ENSDARG00000006691	7.24332e-08	0.419756	0.981	0.844	0.00124614	rpl12
ENSDARG00000099022	4.64532e-08	0.406668	0.981	0.926	0.000799181	faua
ENSDARG00000037350	1.97028e-07	0.38839	0.972	0.885	0.00338967	rpl9
ENSDARG00000054818	3.1298e-10	0.383973	1	0.992	5.3845e-06	rpl32
ENSDARG00000032725	1.1228e-07	0.383527	0.963	0.918	0.00193166	rps27a
ENSDARG00000037071	5.2916e-07	0.382106	0.935	0.84	0.00910367	rps26
ENSDARG00000100588	2.48573e-10	0.381175	1	0.984	4.27645e-06	rpl36
ENSDARG00000009285	2.46411e-09	0.380806	1	0.984	4.23925e-05	rpl15
ENSDARG00000025581	1.29172e-07	0.375882	0.991	0.955	0.00222227	rpl10
ENSDARG00000029150	1.15761e-07	0.373625	0.991	0.967	0.00199155	hsp90ab1
ENSDARG00000030602	3.68376e-07	0.373014	0.991	0.959	0.00633754	rps19
ENSDARG00000029533	7.9688e-07	0.363645	0.981	0.971	0.0137095	rpl18
ENSDARG00000100392	1.2417e-06	0.361384	0.972	0.943	0.0213622	rps18
ENSDARG00000019778	1.32947e-07	0.35944	0.991	0.988	0.00228722	rps6
ENSDARG00000092807	4.50167e-13	0.351087	1	1	7.74467e-09	RPL41
ENSDARG00000019181	7.26453e-07	0.347669	1	0.947	0.0124979	rpsa
ENSDARG00000019230	4.8943e-09	0.347238	1	0.98	8.42015e-05	rpl7a
ENSDARG00000070849	1.25944e-06	0.343375	0.991	0.947	0.0216674	rps15
ENSDARG00000020850	1.4828e-07	0.340523	1	0.996	0.00255102	eef1a1l1
ENSDARG00000025073	3.9243e-07	0.334925	1	0.975	0.00675137	rpl18a
ENSDARG00000035871	6.55143e-07	0.333673	0.963	0.943	0.0112711	rpl30
ENSDARG00000077291	1.35481e-06	0.306286	1	0.975	0.0233081	rps2
ENSDARG00000021113	8.28576e-07	-0.453875	0.813	0.918	0.0142548	ptmaa
ENSDARG00000029722	9.88608e-07	-0.475391	0.748	0.869	0.017008	hmgb2a
ENSDARG00000052082	4.18933e-08	-0.47886	0.766	0.869	0.000720732	gabarapb
ENSDARG00000068995	1.074e-07	-0.504935	0.729	0.857	0.00184771	h2afx1
ENSDARG00000015757	5.58918e-07	-0.535191	0.252	0.553	0.00961562	tmem50a
ENSDARG00000020708	4.41644e-11	-0.553933	0.972	0.984	7.59803e-07	mdkb
ENSDARG00000039980	3.19516e-07	-0.556916	0.224	0.533	0.00549696	ppt1
ENSDARG00000039914	6.13258e-08	-0.56724	0.832	0.926	0.00105505	gapdhs
ENSDARG00000019507	6.86176e-07	-0.57392	0.421	0.672	0.011805	mcm5
ENSDARG00000040041	9.48557e-07	-0.573933	0.439	0.693	0.016319	mcm4
ENSDARG00000053262	7.54722e-10	-0.594399	0.561	0.828	1.29842e-05	atp1b4
ENSDARG00000102340	7.58353e-07	-0.606954	0.346	0.623	0.0130467	ptn
ENSDARG00000004169	3.25327e-08	-0.609121	0.589	0.799	0.000559692	stmn1a
ENSDARG00000021806	4.77708e-07	-0.625147	0.477	0.709	0.00821848	zfp36l2
ENSDARG00000043257	7.39738e-08	-0.640488	0.729	0.848	0.00127265	ckbb
ENSDARG00000040162	2.22525e-08	-0.647916	0.888	0.898	0.000382832	zgc:165461
ENSDARG00000069065	3.48807e-08	-0.670603	0.355	0.656	0.000600087	btg3
ENSDARG00000104068	1.72718e-07	-0.679222	0.57	0.721	0.00297144	gstp1
ENSDARG00000025147	3.64757e-13	-0.684361	0.757	0.889	6.27528e-09	cd63
ENSDARG00000098591	3.78059e-09	-0.693152	0.523	0.783	6.50413e-05	tubb2b
ENSDARG00000041623	1.94609e-10	-0.707891	0.785	0.918	3.34805e-06	mt2
ENSDARG00000002304	3.67252e-07	-0.718917	0.215	0.488	0.00631821	gins2
ENSDARG00000093549	5.51107e-11	-0.732604	0.57	0.832	9.48124e-07	selenop
ENSDARG00000052470	2.00682e-07	-0.756067	0.112	0.393	0.00345253	igfbp2a
ENSDARG00000100003	6.13044e-14	-0.764572	0.682	0.898	1.05468e-09	glulb
ENSDARG00000100795	3.13431e-07	-0.792154	0.271	0.578	0.00539226	timp4.3
ENSDARG00000094730	3.47138e-08	-0.845474	0.318	0.594	0.000597216	acbd7
ENSDARG00000038386	1.89491e-14	-0.856894	0.654	0.914	3.26e-10	ascl1a
ENSDARG00000054155	3.48005e-12	-0.85825	0.505	0.766	5.98708e-08	pcna
ENSDARG00000071626	1.84794e-09	-0.869174	0.364	0.701	3.1792e-05	ptgdsb.2
ENSDARG00000027088	2.12083e-06	-0.902755	0.28	0.57	0.0364868	ptgdsb.1
ENSDARG00000007275	1.4087e-15	-0.960866	0.897	0.914	2.42353e-11	si:ch211-251b21.1
ENSDARG00000015349	5.12238e-14	-1.03479	0.327	0.701	8.81254e-10	mfge8a
ENSDARG00000041799	8.53051e-18	-1.11137	0.598	0.898	1.46759e-13	cx43

## Sheet: q2_DMSOvsLY
q2_DMSOvsLY
	p_val	avg_logFC	pctDMSO	pctLY	p_val_adj	gene_name
ENSDARG00000056732	3.24615e-87	2.60954	0.782	0.062	5.58468e-83	her4.1
ENSDARG00000007697	5.92085e-154	1.87094	1	0.876	1.01862e-149	fabp7a
ENSDARG00000006514	1.45423e-44	1.60894	0.636	0.107	2.50185e-40	her6
ENSDARG00000094426	3.80399e-48	1.49054	0.814	0.296	6.54439e-44	her4.2
ENSDARG00000009822	8.2921e-31	1.46128	0.577	0.165	1.42657e-26	her4.4
ENSDARG00000056729	1.95241e-32	1.30149	0.672	0.22	3.35892e-28	her4.2
ENSDARG00000054562	2.74782e-28	1.25745	0.567	0.151	4.72735e-24	her15.1
ENSDARG00000102453	1.18716e-92	1.21712	0.99	0.787	2.04239e-88	slc1a2b
ENSDARG00000054560	2.20241e-27	1.10047	0.565	0.158	3.78902e-23	her15.1
ENSDARG00000056438	3.03159e-19	1.06263	0.254	0.017	5.21554e-15	her9
ENSDARG00000043446	1.52538e-40	1.0382	0.902	0.543	2.62427e-36	efhd1
ENSDARG00000031044	1.79025e-19	0.95905	0.513	0.162	3.07994e-15	lipg
ENSDARG00000069675	3.50732e-14	0.922552	0.191	0.01	6.034e-10	her8.2
ENSDARG00000099776	2.26613e-39	0.834647	0.998	0.973	3.89865e-35	glula
ENSDARG00000007275	1.54696e-39	0.833146	0.995	0.887	2.66139e-35	si:ch211-251b21.1
ENSDARG00000070770	4.55937e-15	0.80086	0.306	0.058	7.84395e-11	her4.3
ENSDARG00000068247	1.73569e-12	0.772986	0.582	0.299	2.98608e-08	luzp2
ENSDARG00000030367	1.12162e-12	0.743865	0.262	0.048	1.92964e-08	metrn
ENSDARG00000077691	3.77043e-11	0.737104	0.355	0.11	6.48665e-07	slc13a5a
ENSDARG00000058966	6.87997e-08	0.708241	0.169	0.027	0.00118363	zgc:112332
ENSDARG00000036820	1.47987e-10	0.702885	0.562	0.296	2.54597e-06	mgll
ENSDARG00000029072	1.8211e-10	0.680035	0.369	0.127	3.13303e-06	klf6a
ENSDARG00000042690	3.66894e-11	0.661861	0.533	0.254	6.31205e-07	s1pr1
ENSDARG00000099793	1.54856e-09	0.657584	0.296	0.079	2.66415e-05	cspg5b
ENSDARG00000023287	1.42045e-09	0.653733	0.289	0.082	2.44374e-05	hsd17b3
ENSDARG00000095715	1.91188e-09	0.633875	0.428	0.186	3.28921e-05	BX465834.1
ENSDARG00000013730	1.84035e-08	0.617283	0.597	0.34	0.000316613	slc4a4a
ENSDARG00000101584	4.75633e-18	0.585091	0.878	0.67	8.18279e-14	CU467822.1
ENSDARG00000069940	1.2239e-10	0.580909	0.548	0.271	2.10559e-06	ppap2d
ENSDARG00000055876	4.06584e-08	0.580751	0.328	0.12	0.000699486	msmo1
ENSDARG00000016868	3.87352e-08	0.579126	0.276	0.082	0.000666401	rhobtb4
ENSDARG00000007195	3.56146e-08	0.578259	0.66	0.419	0.000612713	grm2b
ENSDARG00000019856	1.51607e-24	0.532461	0.993	0.921	2.60824e-20	atp1a1b
ENSDARG00000015059	7.20367e-07	0.509101	0.296	0.131	0.0123932	daam1a
ENSDARG00000070538	1.41864e-12	0.508046	0.125	0	2.44062e-08	hey1
ENSDARG00000100968	6.72129e-09	0.49675	0.13	0.007	0.000115633	si:ch211-1a19.3
ENSDARG00000039034	4.81662e-10	0.491602	0.8	0.574	8.28652e-06	marcksl1a
ENSDARG00000039352	4.42509e-07	0.489043	0.147	0.024	0.00761293	pald1b
ENSDARG00000060072	4.51659e-07	0.483793	0.181	0.038	0.00777034	abi3a
ENSDARG00000036080	1.77186e-22	0.472978	0.985	0.883	3.0483e-18	cd81a
ENSDARG00000036036	2.63471e-20	0.467432	0.978	0.911	4.53275e-16	mdka
ENSDARG00000040162	6.8869e-14	0.461124	0.961	0.88	1.18482e-09	zgc:165461
ENSDARG00000043283	1.57801e-06	0.452708	0.357	0.162	0.0271481	prrg1
ENSDARG00000055129	3.3574e-08	0.449895	0.645	0.409	0.000577608	pim3
ENSDARG00000099236	2.52313e-06	0.4425	0.257	0.093	0.0434079	2010-09-01
ENSDARG00000035578	8.23589e-08	0.442228	0.577	0.354	0.0014169	hs3st1l2
ENSDARG00000103979	9.57739e-07	0.410148	0.149	0.027	0.0164769	calr3a
ENSDARG00000062936	1.82949e-06	0.406152	0.127	0.017	0.0314745	ndnf
ENSDARG00000019532	1.25854e-06	0.405227	0.46	0.234	0.0216519	fads2
ENSDARG00000088247	9.84467e-07	0.404231	0.506	0.271	0.0169368	si:ch1073-303k11.2
ENSDARG00000016363	2.36009e-06	0.395793	0.12	0.017	0.040603	her8a
ENSDARG00000019098	1.87591e-06	0.309301	0.824	0.646	0.0322732	cd82a
ENSDARG00000037870	2.3362e-06	0.274198	0.946	0.852	0.040192	actb2
ENSDARG00000027744	4.2797e-07	0.273579	0.851	0.67	0.0073628	gadd45ba
ENSDARG00000087636	3.97934e-07	-0.259291	0.868	0.928	0.00684605	hmgn6
ENSDARG00000056725	3.5129e-08	-0.285336	0.868	0.921	0.00060436	hmgb3a
ENSDARG00000070922	4.29458e-07	-0.314866	0.697	0.753	0.0073884	cnbpb
ENSDARG00000100003	1.31286e-07	-0.328618	0.868	0.887	0.00225865	glulb
ENSDARG00000062326	6.00303e-07	-0.350847	0.665	0.753	0.0103276	hmgn7
ENSDARG00000032317	2.17076e-06	-0.376486	0.399	0.498	0.0373458	tox
ENSDARG00000103672	3.80045e-14	-0.382646	0.851	0.904	6.5383e-10	cirbpa
ENSDARG00000045248	2.3899e-12	-0.386315	0.826	0.921	4.11158e-08	h3f3d
ENSDARG00000092780	3.93657e-07	-0.390404	0.017	0.103	0.00677248	si:ch1073-170o4.1
ENSDARG00000003920	1.98583e-08	-0.392889	0.494	0.595	0.000341642	setb
ENSDARG00000012399	4.48103e-07	-0.395616	0.042	0.144	0.00770917	adssl
ENSDARG00000036161	7.9578e-11	-0.409719	0.641	0.732	1.36906e-06	hnrnpa0l
ENSDARG00000036162	2.37138e-08	-0.422744	0.462	0.605	0.000407972	hnrnpa0b
ENSDARG00000018961	1.58205e-06	-0.428506	0.474	0.567	0.0272175	gtpbp4
ENSDARG00000003860	2.03005e-07	-0.429079	0.357	0.481	0.0034925	cbx3a
ENSDARG00000006219	6.75469e-07	-0.444293	0.103	0.206	0.0116208	gnl3
ENSDARG00000078748	2.51379e-08	-0.445224	0.249	0.419	0.000432473	si:ch211-137a8.4
ENSDARG00000069065	1.12027e-07	-0.44675	0.274	0.426	0.0019273	btg3
ENSDARG00000068582	4.66099e-08	-0.451436	0.271	0.409	0.000801877	rnf44
ENSDARG00000033655	9.8275e-13	-0.455541	0.653	0.814	1.69072e-08	stmn1b
ENSDARG00000099865	2.82146e-12	-0.458015	0.587	0.715	4.85404e-08	hnrnpabb
ENSDARG00000031495	1.01523e-08	-0.462582	0.443	0.584	0.000174661	seta
ENSDARG00000091831	9.42976e-08	-0.467575	0.105	0.244	0.0016223	ddx27
ENSDARG00000056720	1.30759e-06	-0.470302	0.071	0.182	0.0224958	utp3
ENSDARG00000002336	5.26444e-08	-0.474167	0.017	0.117	0.000905694	dlc
ENSDARG00000002710	1.91452e-10	-0.478851	0.462	0.643	3.29373e-06	ncl
ENSDARG00000015427	6.65436e-07	-0.479718	0.296	0.443	0.0114482	hdac1
ENSDARG00000055868	1.2661e-06	-0.480106	0.225	0.326	0.021782	rsl1d1
ENSDARG00000036675	2.38633e-08	-0.491507	0.181	0.33	0.000410544	hnrnpa1b
ENSDARG00000098221	7.30042e-07	-0.494283	0.122	0.247	0.0125596	st8sia1
ENSDARG00000028335	2.83409e-09	-0.499786	0.242	0.388	4.87576e-05	hmga1a
ENSDARG00000104227	4.27155e-10	-0.513084	0.227	0.395	7.34877e-06	nop10
ENSDARG00000012820	3.05631e-09	-0.515925	0.291	0.419	5.25807e-05	nop56
ENSDARG00000003281	2.2161e-07	-0.538155	0.166	0.32	0.00381258	pik3ip1
ENSDARG00000008049	1.07564e-11	-0.538477	0.301	0.526	1.85053e-07	si:dkey-42i9.4
ENSDARG00000043608	4.3487e-13	-0.538556	0.418	0.612	7.4815e-09	eif4ebp1
ENSDARG00000104353	9.6354e-10	-0.546178	0.164	0.32	1.65767e-05	nop58
ENSDARG00000078155	6.23206e-09	-0.548649	0.071	0.213	0.000107216	inavaa
ENSDARG00000053912	2.37213e-09	-0.54899	0.122	0.271	4.08101e-05	fbl
ENSDARG00000006837	1.65952e-08	-0.554788	0.156	0.302	0.000285505	mycn
ENSDARG00000101628	9.38893e-09	-0.558758	0.027	0.141	0.000161527	ascl1b
ENSDARG00000035993	2.9553e-10	-0.560266	0.142	0.316	5.08429e-06	sumo3b
ENSDARG00000019507	7.17895e-11	-0.573697	0.029	0.141	1.23507e-06	mcm5
ENSDARG00000053990	3.27169e-17	-0.581411	0.577	0.718	5.62862e-13	hmgb2b
ENSDARG00000024204	2.34405e-11	-0.592734	0.037	0.182	4.0327e-07	mcm3
ENSDARG00000041607	1.26548e-07	-0.594164	0.13	0.278	0.00217713	eif4ebp3l
ENSDARG00000101707	3.65245e-10	-0.594176	0.076	0.206	6.28367e-06	si:ch211-156b7.4
ENSDARG00000020239	3.49655e-07	-0.601496	0.281	0.388	0.00601547	lpin1
ENSDARG00000054155	1.34006e-12	-0.640075	0.071	0.227	2.30545e-08	pcna
ENSDARG00000076532	2.57878e-15	-0.645297	0.408	0.639	4.43654e-11	si:ch211-222l21.1
ENSDARG00000030161	9.03201e-13	-0.65576	0.264	0.485	1.55387e-08	ppp1r14bb
ENSDARG00000040041	1.91042e-16	-0.684892	0.034	0.192	3.28669e-12	mcm4
ENSDARG00000057683	1.99012e-14	-0.689056	0.029	0.192	3.4238e-10	mcm6
ENSDARG00000020219	2.0828e-13	-0.690576	0.071	0.244	3.58325e-09	dld
ENSDARG00000057738	3.97875e-13	-0.716937	0.064	0.227	6.84503e-09	hells
ENSDARG00000101766	7.33713e-38	-0.72948	0.846	0.952	1.26228e-33	ptmab
ENSDARG00000077473	4.55424e-11	-0.74578	0.105	0.278	7.83511e-07	mych
ENSDARG00000093022	2.60991e-16	-0.749487	0.178	0.378	4.49009e-12	selenoh
ENSDARG00000077811	2.12905e-14	-0.794319	0.264	0.44	3.66281e-10	sox11a
ENSDARG00000037879	1.29621e-24	-0.797088	0.472	0.725	2.23001e-20	lfng
ENSDARG00000014329	3.06272e-17	-0.825461	0.103	0.326	5.26911e-13	npm1a
ENSDARG00000102798	1.29225e-25	-0.904403	0.01	0.227	2.22318e-21	mcm2
ENSDARG00000004169	7.18823e-21	-0.914792	0.117	0.375	1.23666e-16	stmn1a
ENSDARG00000010791	5.6208e-48	-1.0105	0.567	0.897	9.67003e-44	dla
ENSDARG00000095743	1.12622e-31	-1.01816	0.306	0.663	1.93754e-27	sox11b
ENSDARG00000004588	3.34425e-62	-1.35958	0.411	0.866	5.75345e-58	sox4a
ENSDARG00000101637	4.5714e-83	-1.55812	0.457	0.907	7.86464e-79	ccnd1
ENSDARG00000016725	1.72649e-51	-1.67693	0.095	0.574	2.97025e-47	gadd45gb.1
ENSDARG00000038386	9.18102e-74	-1.75374	0.267	0.808	1.5795e-69	ascl1a

## Sheet: q3_DMSOvsLY
q3_DMSOvsLY
	p_val	avg_logFC	pctDMSO	pctLY	p_val_adj	gene_name
ENSDARG00000056732	2.72952e-90	3.01049	0.885	0.06	4.69587e-86	her4.1
ENSDARG00000007697	1.70025e-95	1.73162	0.997	0.837	2.92511e-91	fabp7a
ENSDARG00000094426	2.06469e-61	1.72812	0.931	0.353	3.5521e-57	her4.2
ENSDARG00000006514	2.65734e-34	1.71883	0.615	0.102	4.57169e-30	her6
ENSDARG00000009822	4.14065e-40	1.68538	0.773	0.214	7.12357e-36	her4.4
ENSDARG00000056729	2.79297e-38	1.39843	0.799	0.247	4.80503e-34	her4.2
ENSDARG00000102453	8.51234e-67	1.27416	0.994	0.753	1.46446e-62	slc1a2b
ENSDARG00000070770	2.23025e-19	1.16827	0.511	0.116	3.83693e-15	her4.3
ENSDARG00000056438	9.23495e-20	1.13067	0.374	0.037	1.58878e-15	her9
ENSDARG00000054562	5.41605e-19	1.00838	0.543	0.14	9.31777e-15	her15.1
ENSDARG00000031044	4.61467e-10	0.942515	0.365	0.126	7.93908e-06	lipg
ENSDARG00000043446	4.98702e-27	0.912335	0.876	0.581	8.57966e-23	efhd1
ENSDARG00000068247	5.40732e-11	0.902444	0.583	0.312	9.30276e-07	luzp2
ENSDARG00000023287	1.03899e-09	0.897563	0.388	0.126	1.78748e-05	hsd17b3
ENSDARG00000007275	1.7667e-19	0.8632	0.971	0.888	3.03942e-15	si:ch211-251b21.1
ENSDARG00000099793	3.48769e-09	0.854089	0.33	0.084	6.00023e-05	cspg5b
ENSDARG00000054560	2.45957e-12	0.807928	0.526	0.195	4.23144e-08	her15.1
ENSDARG00000099776	3.79963e-19	0.753667	0.994	0.949	6.53688e-15	glula
ENSDARG00000036820	6.73103e-08	0.73555	0.491	0.209	0.00115801	mgll
ENSDARG00000007195	2.83678e-08	0.718501	0.569	0.307	0.00048804	grm2b
ENSDARG00000030367	1.6343e-09	0.711204	0.279	0.056	2.81166e-05	metrn
ENSDARG00000100020	4.89944e-07	0.70122	0.411	0.167	0.00842899	pim1
ENSDARG00000042690	2.64315e-10	0.696457	0.661	0.349	4.54728e-06	s1pr1
ENSDARG00000040942	8.92512e-08	0.687177	0.253	0.051	0.00153548	pnp6
ENSDARG00000078659	8.81801e-09	0.628919	0.431	0.158	0.000151705	tmem176
ENSDARG00000061817	7.24035e-11	0.628712	0.509	0.195	1.24563e-06	kif1aa
ENSDARG00000019856	3.69403e-16	0.625354	0.977	0.884	6.35521e-12	atp1a1b
ENSDARG00000069940	6.68855e-09	0.614587	0.624	0.358	0.00011507	ppap2d
ENSDARG00000095715	2.28043e-07	0.610592	0.483	0.233	0.00392325	BX465834.1
ENSDARG00000102340	5.28432e-07	0.605506	0.736	0.484	0.00909115	ptn
ENSDARG00000019702	2.67658e-07	0.582268	0.641	0.451	0.00460479	aldocb
ENSDARG00000025301	1.65149e-06	0.570208	0.391	0.153	0.0284122	gfap
ENSDARG00000101584	8.66284e-11	0.554067	0.833	0.586	1.49035e-06	CU467822.1
ENSDARG00000056078	3.6836e-07	0.552413	0.184	0.023	0.00633727	rftn2
ENSDARG00000052139	3.67524e-07	0.495755	0.632	0.377	0.00632288	notch3
ENSDARG00000036036	3.8989e-11	0.409598	0.971	0.94	6.70766e-07	mdka
ENSDARG00000040162	3.80659e-08	0.396112	0.977	0.935	0.000654885	zgc:165461
ENSDARG00000028367	1.77139e-06	0.341959	0.155	0.028	0.030475	sult2st3
ENSDARG00000103672	1.09307e-06	-0.323256	0.839	0.902	0.0188052	cirbpa
ENSDARG00000062326	2.39823e-06	-0.372372	0.578	0.66	0.0412591	hmgn7
ENSDARG00000043608	1.0363e-06	-0.3868	0.428	0.507	0.0178285	eif4ebp1
ENSDARG00000057683	9.89249e-07	-0.46124	0.034	0.135	0.017019	mcm6
ENSDARG00000045248	1.76728e-12	-0.46523	0.799	0.865	3.04042e-08	h3f3d
ENSDARG00000024204	1.3565e-07	-0.478892	0.017	0.116	0.00233373	mcm3
ENSDARG00000037879	6.45265e-07	-0.501137	0.552	0.684	0.0111011	lfng
ENSDARG00000031495	6.55949e-08	-0.504593	0.379	0.549	0.00112849	seta
ENSDARG00000020693	2.1334e-06	-0.509891	0.589	0.67	0.036703	sesn1
ENSDARG00000003281	2.49672e-06	-0.510725	0.193	0.312	0.0429535	pik3ip1
ENSDARG00000076532	1.11851e-06	-0.51212	0.371	0.53	0.0192428	si:ch211-222l21.1
ENSDARG00000037555	9.36017e-07	-0.520742	0.032	0.135	0.0161032	atoh8
ENSDARG00000053990	3.09242e-11	-0.538093	0.557	0.702	5.3202e-07	hmgb2b
ENSDARG00000002336	3.98391e-09	-0.555081	0.009	0.13	6.85391e-05	dlc
ENSDARG00000102317	3.1173e-09	-0.555571	0.437	0.484	5.363e-05	rpl26
ENSDARG00000028119	9.46704e-10	-0.559469	0.356	0.553	1.62871e-05	sumo3a
ENSDARG00000033655	1.26022e-09	-0.570881	0.578	0.73	2.16808e-05	stmn1b
ENSDARG00000079078	2.89374e-06	-0.576573	0.172	0.284	0.0497839	si:ch211-5k11.8
ENSDARG00000058369	2.38685e-07	-0.57813	0.032	0.153	0.00410634	mex3b
ENSDARG00000102798	2.56712e-09	-0.6115	0.017	0.135	4.41647e-05	mcm2
ENSDARG00000006640	7.58977e-07	-0.616436	0.129	0.284	0.0130574	eomesa
ENSDARG00000101628	3.81947e-08	-0.63959	0.052	0.209	0.000657101	ascl1b
ENSDARG00000101766	4.58436e-17	-0.639775	0.759	0.921	7.88693e-13	ptmab
ENSDARG00000030161	1.1669e-06	-0.646196	0.247	0.405	0.0200753	ppp1r14bb
ENSDARG00000098221	7.20991e-09	-0.671522	0.069	0.242	0.000124039	st8sia1
ENSDARG00000057738	1.01118e-11	-0.681165	0.046	0.191	1.73964e-07	hells
ENSDARG00000078155	5.16924e-11	-0.716211	0.023	0.186	8.89316e-07	inavaa
ENSDARG00000077473	3.6242e-09	-0.733966	0.098	0.279	6.23507e-05	mych
ENSDARG00000020219	1.79342e-10	-0.791922	0.029	0.2	3.08541e-06	dld
ENSDARG00000004169	2.77572e-13	-0.800566	0.115	0.344	4.77534e-09	stmn1a
ENSDARG00000077811	3.63095e-10	-0.825404	0.115	0.316	6.24669e-06	sox11a
ENSDARG00000041607	2.42656e-09	-0.827608	0.147	0.344	4.17465e-05	eif4ebp3l
ENSDARG00000006837	4.78034e-18	-0.976121	0.098	0.386	8.2241e-14	mycn
ENSDARG00000095743	5.7159e-23	-1.12333	0.221	0.586	9.83364e-19	sox11b
ENSDARG00000010791	2.39836e-33	-1.1397	0.414	0.837	4.12614e-29	dla
ENSDARG00000004588	4.54308e-28	-1.23832	0.328	0.73	7.81592e-24	sox4a
ENSDARG00000101637	2.42581e-55	-1.51011	0.353	0.879	4.17336e-51	ccnd1
ENSDARG00000016725	3.38193e-41	-1.74975	0.052	0.553	5.81827e-37	gadd45gb.1
ENSDARG00000038386	1.61328e-56	-1.7956	0.207	0.805	2.77548e-52	ascl1a

## Sheet: q4a_DMSOvsLY
q4a_DMSOvsLY
	p_val	avg_logFC	pctDMSO	pctLY	p_val_adj	gene_name
ENSDARG00000056732	3.69317e-250	3.18848	0.915	0.077	6.35373e-246	her4.1
ENSDARG00000009822	2.19159e-69	1.70701	0.615	0.159	3.77042e-65	her4.4
ENSDARG00000094426	1.12695e-108	1.67878	0.841	0.297	1.93881e-104	her4.2
ENSDARG00000054562	9.8611e-85	1.49627	0.623	0.11	1.6965e-80	her15.1
ENSDARG00000007697	3.51121e-305	1.40105	1	0.992	6.04068e-301	fabp7a
ENSDARG00000006514	3.09016e-81	1.39768	0.724	0.228	5.31631e-77	her6
ENSDARG00000056729	5.42207e-59	1.29593	0.681	0.264	9.32813e-55	her4.2
ENSDARG00000054560	4.06063e-45	1.07719	0.54	0.171	6.98591e-41	her15.1
ENSDARG00000030367	1.02657e-46	0.954893	0.394	0.063	1.7661e-42	metrn
ENSDARG00000031044	8.19556e-40	0.914804	0.618	0.254	1.40996e-35	lipg
ENSDARG00000056438	5.67491e-36	0.913847	0.259	0.022	9.76311e-32	her9
ENSDARG00000058966	1.59601e-26	0.892749	0.316	0.085	2.74578e-22	zgc:112332
ENSDARG00000099793	2.10234e-46	0.87125	0.648	0.27	3.61686e-42	cspg5b
ENSDARG00000035859	4.1841e-31	0.867135	0.48	0.179	7.19833e-27	angptl4
ENSDARG00000100020	1.80577e-38	0.862966	0.58	0.242	3.10665e-34	pim1
ENSDARG00000070770	8.53503e-32	0.858682	0.347	0.073	1.46837e-27	her4.3
ENSDARG00000070538	1.14855e-48	0.840293	0.266	0.004	1.97596e-44	hey1
ENSDARG00000029072	1.65237e-27	0.779338	0.377	0.11	2.84274e-23	klf6a
ENSDARG00000103025	3.81657e-24	0.775927	0.312	0.087	6.56603e-20	hmgcs1
ENSDARG00000055876	1.08619e-24	0.765553	0.537	0.278	1.86869e-20	msmo1
ENSDARG00000042690	5.15576e-49	0.742386	0.853	0.567	8.86996e-45	s1pr1
ENSDARG00000016868	1.23643e-24	0.728998	0.381	0.132	2.12715e-20	rhobtb4
ENSDARG00000023713	8.3549e-32	0.713426	0.254	0.028	1.43738e-27	aqp1a.1
ENSDARG00000007195	9.75884e-46	0.690431	0.888	0.693	1.67891e-41	grm2b
ENSDARG00000069675	6.81324e-21	0.684545	0.197	0.03	1.17215e-16	her8.2
ENSDARG00000095715	1.20044e-25	0.668283	0.525	0.256	2.06524e-21	BX465834.1
ENSDARG00000068247	3.75669e-34	0.655542	0.87	0.673	6.46301e-30	luzp2
ENSDARG00000027744	2.74823e-30	0.641251	0.858	0.632	4.72805e-26	gadd45ba
ENSDARG00000015059	1.16379e-22	0.627513	0.43	0.187	2.00219e-18	daam1a
ENSDARG00000099776	1.11238e-109	0.613157	1	1	1.91375e-105	glula
ENSDARG00000043446	7.30065e-75	0.596998	0.987	0.929	1.256e-70	efhd1
ENSDARG00000062936	8.04045e-21	0.59047	0.194	0.03	1.38328e-16	ndnf
ENSDARG00000039034	1.54571e-42	0.587914	0.913	0.717	2.65924e-38	marcksl1a
ENSDARG00000013168	5.9575e-19	0.571307	0.237	0.055	1.02493e-14	jag1b
ENSDARG00000042641	2.65089e-13	0.571013	0.3	0.128	4.56058e-09	cyp51
ENSDARG00000060072	8.06783e-20	0.568818	0.31	0.098	1.38799e-15	abi3a
ENSDARG00000056619	2.7976e-18	0.557422	0.286	0.089	4.81299e-14	arhgap42a
ENSDARG00000023287	1.93927e-15	0.546001	0.527	0.319	3.33632e-11	hsd17b3
ENSDARG00000055225	2.57886e-15	0.538177	0.305	0.126	4.43668e-11	dock8
ENSDARG00000003216	2.05229e-14	0.537091	0.168	0.033	3.53076e-10	anxa2a
ENSDARG00000098312	1.22063e-14	0.525808	0.372	0.171	2.09997e-10	scarb2a
ENSDARG00000077691	9.70039e-17	0.525455	0.605	0.382	1.66886e-12	slc13a5a
ENSDARG00000019702	9.44671e-39	0.523802	0.935	0.789	1.62521e-34	aldocb
ENSDARG00000105285	1.37152e-14	0.504497	0.469	0.266	2.35956e-10	FAT4
ENSDARG00000052734	1.36013e-13	0.503159	0.202	0.057	2.33996e-09	hmgcra
ENSDARG00000036820	9.71422e-31	0.499891	0.909	0.781	1.67123e-26	mgll
ENSDARG00000098980	2.27851e-16	0.496991	0.183	0.035	3.91994e-12	si:ch211-153f2.3
ENSDARG00000035957	7.36832e-17	0.495868	0.142	0.016	1.26765e-12	gmnn
ENSDARG00000100968	9.86327e-14	0.488181	0.207	0.059	1.69688e-09	si:ch211-1a19.3
ENSDARG00000075718	5.06291e-15	0.486849	0.499	0.301	8.71023e-11	rpz5
ENSDARG00000058115	1.52786e-15	0.483726	0.531	0.313	2.62853e-11	fgfr2
ENSDARG00000063068	9.4229e-14	0.480694	0.387	0.195	1.62112e-09	syne1b
ENSDARG00000010658	2.37422e-11	0.474918	0.482	0.305	4.0846e-07	insig1
ENSDARG00000102453	2.52837e-78	0.470711	1	0.994	4.34981e-74	slc1a2b
ENSDARG00000035873	1.13627e-12	0.468432	0.403	0.211	1.95484e-08	fjx1
ENSDARG00000101584	6.033e-30	0.467559	0.926	0.776	1.03792e-25	CU467822.1
ENSDARG00000013441	8.21122e-18	0.45836	0.134	0.01	1.41266e-13	hey2
ENSDARG00000040874	1.33113e-12	0.456913	0.355	0.167	2.29007e-08	add3a
ENSDARG00000087260	1.47333e-16	0.455287	0.207	0.047	2.53472e-12	mtss1lb
ENSDARG00000025301	2.98749e-12	0.452882	0.412	0.246	5.13967e-08	gfap
ENSDARG00000086826	2.29589e-11	0.449404	0.262	0.11	3.94985e-07	sult6b1
ENSDARG00000056218	3.38332e-13	0.447766	0.266	0.098	5.82066e-09	tnika
ENSDARG00000016363	1.97698e-13	0.445818	0.214	0.065	3.4012e-09	her8a
ENSDARG00000033307	9.58137e-14	0.442516	0.58	0.372	1.64838e-09	igf2b
ENSDARG00000039335	2.17272e-12	0.441593	0.54	0.337	3.73795e-08	st6gal2a
ENSDARG00000004930	4.43888e-13	0.440635	0.177	0.045	7.63665e-09	lmo7a
ENSDARG00000069940	3.37098e-17	0.437917	0.744	0.561	5.79943e-13	ppap2d
ENSDARG00000061817	8.14017e-12	0.43692	0.519	0.35	1.40043e-07	kif1aa
ENSDARG00000008363	4.32953e-09	0.434933	0.382	0.228	7.44852e-05	mcl1b
ENSDARG00000007678	5.16273e-14	0.433522	0.651	0.472	8.88197e-10	ttyh3b
ENSDARG00000005754	5.18454e-10	0.424622	0.407	0.24	8.91948e-06	ptprfb
ENSDARG00000037421	1.43152e-06	0.41996	0.3	0.197	0.0246279	egr1
ENSDARG00000043395	2.19449e-09	0.41124	0.351	0.211	3.7754e-05	crip3
ENSDARG00000028048	1.38879e-13	0.405235	0.634	0.423	2.38928e-09	rdh8a
ENSDARG00000053542	2.48715e-08	0.398114	0.489	0.325	0.000427889	kctd12.2
ENSDARG00000088708	4.59524e-09	0.397748	0.325	0.171	7.90565e-05	ngfra
ENSDARG00000096951	1.05259e-07	0.394895	0.218	0.102	0.00181087	CR848812.1
ENSDARG00000043066	9.70925e-10	0.389212	0.322	0.163	1.67038e-05	nog2
ENSDARG00000094857	6.38265e-08	0.386312	0.58	0.457	0.00109807	dio2
ENSDARG00000091419	7.56898e-12	0.384973	0.184	0.053	1.30217e-07	nrarpa
ENSDARG00000044642	1.41985e-07	0.378594	0.27	0.144	0.0024427	sc5d
ENSDARG00000076302	1.06719e-08	0.378114	0.236	0.108	0.0001836	DTX4
ENSDARG00000043873	6.30955e-10	0.377655	0.259	0.114	1.08549e-05	arid4a
ENSDARG00000078842	2.88585e-09	0.376799	0.168	0.055	4.96482e-05	tns1a
ENSDARG00000053858	2.08899e-06	0.372557	0.31	0.203	0.035939	crip1
ENSDARG00000056078	2.30817e-08	0.370574	0.295	0.157	0.000397098	rftn2
ENSDARG00000039352	4.38402e-08	0.369341	0.291	0.159	0.000754227	pald1b
ENSDARG00000052139	1.64691e-12	0.3688	0.751	0.585	2.83334e-08	notch3
ENSDARG00000074121	4.25096e-09	0.366708	0.373	0.213	7.31335e-05	dnmbp
ENSDARG00000068262	6.93375e-09	0.366233	0.256	0.122	0.000119288	vamp5
ENSDARG00000079688	6.9716e-09	0.365392	0.425	0.258	0.000119939	tnrc6a
ENSDARG00000057013	1.36374e-08	0.363206	0.304	0.157	0.000234617	cadm3
ENSDARG00000024785	1.01696e-06	0.358937	0.284	0.161	0.0174958	ctnna2
ENSDARG00000002026	4.89304e-10	0.358418	0.167	0.051	8.41798e-06	qkib
ENSDARG00000017211	5.52672e-08	0.358143	0.425	0.28	0.000950817	plxnb1b
ENSDARG00000019856	4.04091e-31	0.357934	0.999	1	6.95198e-27	atp1a1b
ENSDARG00000060796	1.56563e-09	0.354924	0.516	0.341	2.6935e-05	slc20a2
ENSDARG00000009018	7.91994e-07	0.353683	0.344	0.234	0.0136255	rhbg
ENSDARG00000007127	2.90055e-06	0.350704	0.213	0.11	0.049901	acat2
ENSDARG00000000241	1.25882e-07	0.349453	0.353	0.207	0.00216567	slc40a1
ENSDARG00000040942	2.09196e-08	0.349371	0.458	0.291	0.000359901	pnp6
ENSDARG00000109820	1.33046e-06	0.348685	0.259	0.146	0.0228892	NPAS3
ENSDARG00000018637	9.49641e-15	0.343205	0.927	0.844	1.63376e-10	sec61g
ENSDARG00000103683	1.50751e-07	0.340621	0.302	0.165	0.00259352	inpp5b
ENSDARG00000074575	6.48284e-09	0.333167	0.179	0.065	0.000111531	ppp1r9alb
ENSDARG00000086471	9.98409e-07	0.331929	0.283	0.159	0.0171766	pkig
ENSDARG00000062590	6.73816e-07	0.330789	0.465	0.341	0.0115923	pleca
ENSDARG00000010018	1.27352e-07	0.329342	0.568	0.431	0.00219096	qki2
ENSDARG00000001873	2.73426e-06	0.328427	0.416	0.297	0.0470403	phgdh
ENSDARG00000045414	2.44162e-06	0.327437	0.462	0.344	0.0420056	elovl2
ENSDARG00000090585	2.90603e-07	0.323554	0.265	0.138	0.00499954	gpc1b
ENSDARG00000104431	3.4444e-07	0.32322	0.184	0.079	0.00592575	slc1a3a
ENSDARG00000037746	9.83648e-09	0.32229	0.652	0.496	0.000169227	actb1
ENSDARG00000104676	1.73282e-07	0.31739	0.146	0.053	0.00298114	prkd2
ENSDARG00000071107	2.48907e-06	0.315167	0.288	0.171	0.042822	wnt7bb
ENSDARG00000069160	1.73081e-06	0.310923	0.316	0.191	0.0297768	fam19a5a
ENSDARG00000070734	2.79715e-07	0.309958	0.194	0.085	0.00481222	dyrk4
ENSDARG00000035578	1.2643e-08	0.308291	0.707	0.593	0.00021751	hs3st1l2
ENSDARG00000035858	6.82377e-07	0.308192	0.173	0.073	0.0117396	cnn2
ENSDARG00000031712	4.69796e-08	0.306507	0.145	0.047	0.000808237	grm3
ENSDARG00000056934	3.71645e-12	0.305492	0.812	0.644	6.39379e-08	hepacama
ENSDARG00000105048	3.40659e-09	0.303715	0.103	0.02	5.8607e-05	LO018231.1
ENSDARG00000055759	1.9659e-07	0.302383	0.126	0.039	0.00338214	efhd2
ENSDARG00000040553	2.48077e-06	0.297096	0.158	0.067	0.0426792	tmem97
ENSDARG00000027957	5.07532e-07	0.295518	0.244	0.124	0.00873158	fgf12a
ENSDARG00000056510	1.30542e-07	0.295357	0.638	0.496	0.00224585	gstk1
ENSDARG00000067850	1.16442e-06	0.293466	0.192	0.091	0.0200327	jund
ENSDARG00000036135	1.70875e-06	0.284318	0.244	0.128	0.0293974	bbox1
ENSDARG00000007693	9.29045e-08	0.274773	0.653	0.539	0.00159833	nfkbiab
ENSDARG00000055455	3.65121e-17	0.269209	0.969	0.941	6.28155e-13	gpm6aa
ENSDARG00000105009	2.28682e-06	0.268688	0.147	0.061	0.0393425	ddah2
ENSDARG00000035715	1.29649e-12	0.263507	0.945	0.882	2.23049e-08	marcksl1b
ENSDARG00000032161	9.95362e-07	0.256989	0.117	0.037	0.0171242	srgap2
ENSDARG00000036161	5.7565e-08	-0.251164	0.54	0.669	0.000990348	hnrnpa0l
ENSDARG00000015757	7.572e-08	-0.251405	0.465	0.557	0.00130269	tmem50a
ENSDARG00000042864	1.61738e-06	-0.253642	0.066	0.15	0.0278254	rpl7l1
ENSDARG00000029722	2.34489e-08	-0.261745	0.58	0.663	0.000403416	hmgb2a
ENSDARG00000055868	2.4891e-06	-0.266063	0.099	0.197	0.0428225	rsl1d1
ENSDARG00000038027	1.09558e-06	-0.267421	0.044	0.124	0.0188484	nol12
ENSDARG00000078073	1.83281e-06	-0.269468	0.339	0.445	0.0315316	nudt5
ENSDARG00000089681	2.4569e-06	-0.269696	0.216	0.321	0.0422685	btf3l4
ENSDARG00000103672	1.72343e-12	-0.274707	0.845	0.896	2.96499e-08	cirbpa
ENSDARG00000044402	2.29908e-06	-0.275023	0.059	0.142	0.0395534	nop16
ENSDARG00000026489	1.05726e-06	-0.275782	0.13	0.219	0.0181892	khsrp
ENSDARG00000023852	1.47622e-06	-0.276321	0.25	0.343	0.0253969	lsm4
ENSDARG00000076526	1.7103e-06	-0.277537	0.05	0.13	0.0294239	gar1
ENSDARG00000016484	2.22679e-06	-0.278626	0.057	0.136	0.0383097	dkc1
ENSDARG00000010770	6.70306e-08	-0.278885	0.399	0.524	0.00115319	sox19a
ENSDARG00000053152	1.54599e-08	-0.279931	0.081	0.191	0.000265972	pcmtd1
ENSDARG00000094846	1.15062e-06	-0.280112	0.04	0.114	0.0197953	BX936461.1
ENSDARG00000056720	8.6073e-07	-0.281096	0.051	0.13	0.014808	utp3
ENSDARG00000045846	2.66439e-06	-0.283016	0.052	0.132	0.0458382	osgep
ENSDARG00000011404	2.79734e-08	-0.284731	0.031	0.112	0.000481255	fen1
ENSDARG00000021702	3.44902e-07	-0.286734	0.074	0.171	0.00593369	pdcd4a
ENSDARG00000031495	1.37868e-07	-0.287326	0.447	0.528	0.00237187	seta
ENSDARG00000002613	4.52755e-08	-0.287846	0.034	0.116	0.000778919	rpa3
ENSDARG00000008706	4.81799e-08	-0.290285	0.494	0.608	0.000828888	paip2b
ENSDARG00000003527	1.44357e-06	-0.291276	0.068	0.156	0.0248351	mak16
ENSDARG00000029587	1.98199e-06	-0.292464	0.151	0.252	0.0340982	msra
ENSDARG00000116491	1.92984e-07	-0.292968	0.503	0.583	0.00332009	h2afvb
ENSDARG00000035325	2.22598e-07	-0.293139	0.202	0.295	0.00382957	srsf7a
ENSDARG00000040184	1.26767e-07	-0.293197	0.426	0.547	0.0021809	syncrip
ENSDARG00000116835	9.5415e-07	-0.294067	0.205	0.305	0.0164152	park7
ENSDARG00000068708	6.2293e-07	-0.295239	0.304	0.437	0.0107169	ifrd1
ENSDARG00000016280	2.77602e-07	-0.296955	0.125	0.22	0.00477586	eif1ad
ENSDARG00000062152	1.63872e-09	-0.299434	0.023	0.102	2.81925e-05	chaf1a
ENSDARG00000102452	1.88222e-06	-0.301163	0.155	0.254	0.0323817	eif3ha
ENSDARG00000104782	4.90391e-09	-0.301293	0.497	0.632	8.43668e-05	oaz1b
ENSDARG00000003941	3.16206e-07	-0.303511	0.076	0.171	0.00544002	rrs1
ENSDARG00000003860	1.21741e-08	-0.303919	0.39	0.526	0.000209444	cbx3a
ENSDARG00000007385	2.76182e-06	-0.30446	0.206	0.317	0.0475143	cct7
ENSDARG00000097648	1.10208e-07	-0.304943	0.1	0.201	0.00189601	si:dkey-35i13.1
ENSDARG00000097238	2.29048e-06	-0.304947	0.078	0.157	0.0394055	hbba1
ENSDARG00000059654	1.23201e-07	-0.305463	0.283	0.376	0.00211954	eif3ba
ENSDARG00000011929	1.87149e-06	-0.307058	0.167	0.264	0.0321971	plp1b
ENSDARG00000053446	4.37131e-10	-0.307094	0.571	0.673	7.5204e-06	sub1a
ENSDARG00000006859	5.8151e-07	-0.310339	0.055	0.136	0.0100043	nkain1
ENSDARG00000037188	1.18786e-09	-0.311197	0.031	0.122	2.04359e-05	rpa2
ENSDARG00000036162	9.58574e-10	-0.311246	0.512	0.63	1.64913e-05	hnrnpa0b
ENSDARG00000039578	1.21585e-06	-0.311899	0.121	0.219	0.0209174	pa2g4a
ENSDARG00000016173	1.03027e-06	-0.31194	0.213	0.333	0.0177248	cct3
ENSDARG00000053047	2.06859e-07	-0.3121	0.289	0.409	0.0035588	eif2s2
ENSDARG00000037980	1.16687e-06	-0.312533	0.271	0.388	0.0200749	elob
ENSDARG00000015314	1.08701e-07	-0.31296	0.267	0.394	0.0018701	zc4h2
ENSDARG00000002131	2.34165e-06	-0.316291	0.151	0.256	0.0402857	celf2
ENSDARG00000075211	3.51346e-08	-0.316836	0.066	0.169	0.000604456	chd7
ENSDARG00000023151	6.80968e-07	-0.318035	0.319	0.409	0.0117154	ucp1
ENSDARG00000015427	3.93917e-08	-0.31805	0.279	0.425	0.000677694	hdac1
ENSDARG00000008049	1.03837e-07	-0.318875	0.27	0.392	0.00178641	si:dkey-42i9.4
ENSDARG00000023394	8.35106e-08	-0.319759	0.202	0.313	0.00143672	slc37a2
ENSDARG00000056233	1.64629e-07	-0.322153	0.168	0.289	0.00283228	zgc:110591
ENSDARG00000057484	9.68788e-09	-0.322314	0.231	0.344	0.00016667	srsf2a
ENSDARG00000056307	1.27066e-08	-0.324979	0.346	0.496	0.000218604	znf706
ENSDARG00000001057	3.61986e-08	-0.3253	0.085	0.195	0.000622761	bysl
ENSDARG00000023174	2.49777e-09	-0.32783	0.356	0.451	4.29717e-05	fez1
ENSDARG00000045797	1.60323e-08	-0.327836	0.072	0.173	0.000275819	si:ch211-68a17.7
ENSDARG00000069422	1.60421e-06	-0.328387	0.07	0.159	0.0275989	nhp2
ENSDARG00000003920	8.1e-12	-0.33223	0.49	0.626	1.39352e-07	setb
ENSDARG00000039880	6.4685e-08	-0.332807	0.181	0.293	0.00111284	arpp19b
ENSDARG00000058504	2.43463e-06	-0.33301	0.155	0.26	0.0418854	ap1s2
ENSDARG00000098591	3.4075e-09	-0.3332	0.402	0.531	5.86227e-05	tubb2b
ENSDARG00000074057	3.32137e-10	-0.333964	0.515	0.63	5.71408e-06	calm3b
ENSDARG00000010246	3.88352e-07	-0.334699	0.246	0.358	0.00668121	prmt1
ENSDARG00000102012	4.12706e-09	-0.335001	0.051	0.144	7.10019e-05	ppp1cbl
ENSDARG00000097750	2.3545e-06	-0.335534	0.096	0.193	0.0405067	CR854827.3
ENSDARG00000101180	1.13177e-14	-0.335569	0.01	0.106	1.9471e-10	mcm7
ENSDARG00000006408	1.40605e-11	-0.336274	0.279	0.366	2.41897e-07	hmgb3b
ENSDARG00000008803	2.75829e-06	-0.338111	0.18	0.274	0.0474537	marcksb
ENSDARG00000069734	4.4981e-07	-0.339334	0.064	0.152	0.00773852	hbba2
ENSDARG00000027088	4.99286e-07	-0.341002	0.827	0.852	0.00858972	ptgdsb.1
ENSDARG00000045776	1.24874e-11	-0.34119	0.347	0.455	2.14834e-07	cnbpa
ENSDARG00000045843	8.00218e-08	-0.341657	0.129	0.234	0.00137669	apex1
ENSDARG00000038768	1.24648e-07	-0.342616	0.102	0.215	0.00214444	mrpl12
ENSDARG00000059646	1.22677e-09	-0.34321	0.065	0.177	2.11053e-05	nt5dc2
ENSDARG00000020693	4.41052e-11	-0.343799	0.533	0.63	7.58785e-07	sesn1
ENSDARG00000029058	2.33235e-07	-0.344727	0.172	0.281	0.00401257	rbbp4
ENSDARG00000028335	1.79697e-08	-0.345102	0.278	0.415	0.000309151	hmga1a
ENSDARG00000013475	1.87405e-07	-0.345391	0.168	0.278	0.00322411	cct4
ENSDARG00000053569	1.49648e-11	-0.349056	0.627	0.726	2.57455e-07	sox3
ENSDARG00000017891	5.19071e-09	-0.349517	0.245	0.384	8.93009e-05	tcp1
ENSDARG00000099865	2.70706e-12	-0.349762	0.587	0.722	4.65722e-08	hnrnpabb
ENSDARG00000007130	4.92388e-11	-0.349839	0.027	0.124	8.47105e-07	mrto4
ENSDARG00000014329	3.80699e-08	-0.350012	0.1	0.203	0.000654955	npm1a
ENSDARG00000014817	2.77561e-08	-0.353316	0.18	0.301	0.000477516	ranbp1
ENSDARG00000076283	5.10545e-08	-0.354689	0.202	0.325	0.000878342	snrpd3l
ENSDARG00000035907	3.12605e-07	-0.356295	0.132	0.246	0.00537806	fam49al
ENSDARG00000074979	6.51172e-10	-0.358613	0.076	0.191	1.12028e-05	larp4ab
ENSDARG00000054155	1.76243e-08	-0.358691	0.094	0.191	0.000303208	pcna
ENSDARG00000028119	3.17038e-11	-0.359082	0.398	0.557	5.45433e-07	sumo3a
ENSDARG00000039429	1.90523e-10	-0.361213	0.125	0.258	3.27776e-06	adka
ENSDARG00000011146	5.27015e-09	-0.362536	0.207	0.319	9.06676e-05	uqcrb
ENSDARG00000037363	1.93269e-08	-0.363185	0.227	0.35	0.000332501	st5
ENSDARG00000090980	4.48945e-09	-0.367631	0.051	0.15	7.72365e-05	apof
ENSDARG00000068995	1.93175e-21	-0.368011	0.868	0.947	3.32339e-17	h2afx1
ENSDARG00000076532	3.23906e-09	-0.368369	0.252	0.392	5.57248e-05	si:ch211-222l21.1
ENSDARG00000030106	2.1473e-07	-0.369263	0.146	0.258	0.00369421	stmn4
ENSDARG00000035993	1.09891e-10	-0.370758	0.159	0.293	1.89056e-06	sumo3b
ENSDARG00000078748	6.68575e-11	-0.373452	0.136	0.281	1.15022e-06	si:ch211-137a8.4
ENSDARG00000029353	7.08955e-12	-0.375928	0.302	0.437	1.21969e-07	serpine2
ENSDARG00000043631	3.78523e-09	-0.376104	0.262	0.386	6.51211e-05	bcas2
ENSDARG00000041799	3.09928e-38	-0.377715	1	1	5.332e-34	cx43
ENSDARG00000100513	2.18736e-10	-0.378294	0.362	0.518	3.76313e-06	rps27l
ENSDARG00000038306	5.97604e-11	-0.389409	0.249	0.394	1.02812e-06	tsc22d1
ENSDARG00000021811	7.18308e-13	-0.391605	0.524	0.683	1.23578e-08	calm1a
ENSDARG00000045359	3.00065e-14	-0.393937	0.37	0.528	5.16232e-10	elocb
ENSDARG00000003281	1.16252e-09	-0.3947	0.159	0.289	2e-05	pik3ip1
ENSDARG00000092033	2.34618e-12	-0.398236	0.066	0.201	4.03636e-08	si:dkey-239h2.3
ENSDARG00000012820	5.70454e-09	-0.398783	0.209	0.337	9.8141e-05	nop56
ENSDARG00000054916	1.7947e-10	-0.404236	0.301	0.457	3.0876e-06	eif4ebp3
ENSDARG00000030949	6.754e-11	-0.415807	0.14	0.285	1.16196e-06	srprb
ENSDARG00000055283	6.86251e-12	-0.416044	0.489	0.63	1.18063e-07	id2a
ENSDARG00000068582	3.16548e-12	-0.422206	0.262	0.419	5.4459e-08	rnf44
ENSDARG00000045248	9.72959e-25	-0.422208	0.771	0.886	1.67388e-20	h3f3d
ENSDARG00000016871	2.60802e-13	-0.423065	0.28	0.451	4.48684e-09	smarce1
ENSDARG00000104227	4.47679e-11	-0.423993	0.203	0.36	7.70186e-07	nop10
ENSDARG00000100003	7.04175e-31	-0.426713	0.945	0.972	1.21146e-26	glulb
ENSDARG00000071678	1.03041e-10	-0.430794	0.138	0.281	1.77272e-06	atcaya
ENSDARG00000104353	3.98937e-11	-0.439998	0.126	0.266	6.86332e-07	nop58
ENSDARG00000069065	2.95075e-16	-0.442181	0.323	0.51	5.07647e-12	btg3
ENSDARG00000034093	9.94015e-13	-0.442773	0.129	0.293	1.7101e-08	dclk2a
ENSDARG00000089087	1.95031e-13	-0.4507	0.213	0.317	3.35531e-09	hbba1
ENSDARG00000023299	8.00049e-12	-0.452556	0.126	0.272	1.3764e-07	snu13b
ENSDARG00000037555	2.7864e-16	-0.452904	0.037	0.173	4.79373e-12	atoh8
ENSDARG00000019191	2.74065e-13	-0.46107	0.226	0.388	4.71502e-09	2012-09-01
ENSDARG00000053912	5.44677e-13	-0.461799	0.126	0.27	9.37063e-09	fbl
ENSDARG00000033655	8.7431e-17	-0.463304	0.563	0.72	1.50416e-12	stmn1b
ENSDARG00000062326	1.59146e-24	-0.465232	0.581	0.774	2.73795e-20	hmgn7
ENSDARG00000103163	2.23132e-14	-0.488437	0.194	0.362	3.83876e-10	tomm20a
ENSDARG00000090615	8.46076e-16	-0.493914	0.164	0.366	1.45559e-11	cd59
ENSDARG00000019507	1.40116e-25	-0.510513	0.009	0.154	2.41056e-21	mcm5
ENSDARG00000007241	9.57474e-13	-0.512516	0.216	0.38	1.64724e-08	mycb
ENSDARG00000032317	6.07531e-20	-0.514252	0.331	0.535	1.0452e-15	tox
ENSDARG00000079078	3.40153e-14	-0.517515	0.201	0.297	5.85199e-10	si:ch211-5k11.8
ENSDARG00000101707	1.59709e-16	-0.518484	0.066	0.222	2.74763e-12	si:ch211-156b7.4
ENSDARG00000042835	2.67595e-19	-0.519031	0.039	0.193	4.60371e-15	tfdp2
ENSDARG00000043608	5.72595e-25	-0.539682	0.43	0.675	9.85092e-21	eif4ebp1
ENSDARG00000040041	2.10356e-29	-0.541513	0.003	0.148	3.61897e-25	mcm4
ENSDARG00000024204	5.36056e-20	-0.54196	0.03	0.177	9.22231e-16	mcm3
ENSDARG00000053990	4.6964e-27	-0.552364	0.54	0.738	8.07969e-23	hmgb2b
ENSDARG00000098221	1.0094e-20	-0.558561	0.068	0.258	1.73657e-16	st8sia1
ENSDARG00000093022	9.75268e-19	-0.564558	0.128	0.307	1.67785e-14	selenoh
ENSDARG00000057683	1.27091e-24	-0.573609	0.018	0.173	2.18648e-20	mcm6
ENSDARG00000059337	8.80923e-21	-0.574253	0.235	0.435	1.51554e-16	tgif1
ENSDARG00000020239	1.00444e-13	-0.609771	0.369	0.512	1.72804e-09	lpin1
ENSDARG00000077811	9.66705e-18	-0.613973	0.218	0.392	1.66312e-13	sox11a
ENSDARG00000030161	1.34906e-25	-0.626985	0.229	0.474	2.32093e-21	ppp1r14bb
ENSDARG00000020219	3.74991e-34	-0.662457	0.009	0.197	6.45135e-30	dld
ENSDARG00000057738	2.79224e-21	-0.664703	0.04	0.195	4.80377e-17	hells
ENSDARG00000077473	6.20892e-22	-0.672535	0.034	0.191	1.06818e-17	mych
ENSDARG00000102317	1.92009e-25	-0.684191	0.357	0.514	3.30332e-21	rpl26
ENSDARG00000102798	1.46193e-30	-0.690089	0.022	0.205	2.5151e-26	mcm2
ENSDARG00000041607	5.88525e-23	-0.698966	0.089	0.291	1.0125e-18	eif4ebp3l
ENSDARG00000006837	6.30333e-29	-0.717432	0.087	0.337	1.08442e-24	mycn
ENSDARG00000109337	4.34807e-31	-0.73623	0.19	0.453	7.48041e-27	nanos1
ENSDARG00000014646	2.37053e-21	-0.738008	0.162	0.374	4.07825e-17	aoc2
ENSDARG00000078155	1.40049e-37	-0.762823	0.021	0.246	2.40941e-33	inavaa
ENSDARG00000101628	1.0175e-33	-0.792583	0.013	0.207	1.75051e-29	ascl1b
ENSDARG00000101766	1.0255e-65	-0.84013	0.675	0.886	1.76427e-61	ptmab
ENSDARG00000004169	6.62292e-43	-0.884396	0.072	0.36	1.13941e-38	stmn1a
ENSDARG00000037879	1.36727e-54	-0.942382	0.366	0.697	2.35225e-50	lfng
ENSDARG00000095743	8.25397e-78	-1.26782	0.164	0.62	1.42001e-73	sox11b
ENSDARG00000016725	2.81596e-86	-1.51338	0.021	0.447	4.84458e-82	gadd45gb.1
ENSDARG00000004588	2.1823e-83	-1.54453	0.219	0.63	3.75443e-79	sox4a
ENSDARG00000010791	3.02536e-136	-1.62155	0.265	0.848	5.20483e-132	dla
ENSDARG00000101637	2.92775e-185	-2.16897	0.189	0.868	5.03691e-181	ccnd1
ENSDARG00000038386	1.05637e-202	-2.304	0.123	0.878	1.81738e-198	ascl1a

## Sheet: q4b_DMSOvsLY
q4b_DMSOvsLY
	p_val	avg_logFC	pctDMSO	pctLY	p_val_adj	gene_name
ENSDARG00000056732	2.54127e-69	2.88318	0.98	0.28	4.37201e-65	her4.1
ENSDARG00000009822	6.78492e-20	1.4752	0.791	0.356	1.16728e-15	her4.4
ENSDARG00000054562	3.98313e-24	1.36602	0.709	0.189	6.85257e-20	her15.1
ENSDARG00000094426	5.26315e-22	1.13334	0.929	0.606	9.05472e-18	her4.2
ENSDARG00000056729	1.29981e-18	0.989329	0.883	0.47	2.2362e-14	her4.2
ENSDARG00000054560	7.26237e-13	0.96075	0.607	0.227	1.24942e-08	her15.1
ENSDARG00000070538	1.82916e-13	0.923667	0.383	0.045	3.14689e-09	hey1
ENSDARG00000030367	3.42931e-13	0.812017	0.5	0.129	5.89979e-09	metrn
ENSDARG00000100020	3.75173e-08	0.737362	0.684	0.424	0.000645448	pim1
ENSDARG00000056438	9.89587e-08	0.732478	0.388	0.114	0.00170248	her9
ENSDARG00000007697	5.67295e-43	0.717199	1	1	9.75974e-39	fabp7a
ENSDARG00000087260	8.44219e-09	0.698989	0.393	0.106	0.00014524	mtss1lb
ENSDARG00000031044	1.41384e-09	0.689946	0.653	0.318	2.43237e-05	lipg
ENSDARG00000016363	4.54125e-10	0.689608	0.372	0.083	7.81277e-06	her8a
ENSDARG00000070770	3.87877e-10	0.667894	0.597	0.235	6.67303e-06	her4.3
ENSDARG00000039034	6.02371e-17	0.663156	0.949	0.848	1.03632e-12	marcksl1a
ENSDARG00000023713	1.21572e-07	0.65803	0.48	0.197	0.00209152	aqp1a.1
ENSDARG00000035957	7.88169e-08	0.647055	0.255	0.038	0.00135597	gmnn
ENSDARG00000060072	2.84018e-08	0.590672	0.551	0.258	0.000488624	abi3a
ENSDARG00000055759	1.25059e-07	0.541783	0.281	0.053	0.00215152	efhd2
ENSDARG00000006514	1.20907e-06	0.512984	0.837	0.598	0.0208009	her6
ENSDARG00000061817	7.16187e-07	0.510651	0.76	0.492	0.0123213	kif1aa
ENSDARG00000042690	1.34729e-10	0.50867	0.974	0.871	2.31787e-06	s1pr1
ENSDARG00000007195	3.84619e-10	0.492909	0.944	0.879	6.61699e-06	grm2b
ENSDARG00000013168	1.94161e-06	0.48039	0.255	0.053	0.0334035	jag1b
ENSDARG00000068247	7.15713e-12	0.425226	0.995	0.97	1.23131e-07	luzp2
ENSDARG00000101584	9.03438e-07	0.391624	0.939	0.773	0.0155427	CU467822.1
ENSDARG00000019702	9.39801e-12	0.378379	1	1	1.61683e-07	aldocb
ENSDARG00000043446	1.28391e-07	0.31183	1	0.992	0.00220884	efhd1
ENSDARG00000099776	3.99432e-14	0.305793	1	1	6.87182e-10	glula
ENSDARG00000019856	2.54427e-08	0.294046	1	1	0.000437717	atp1a1b
ENSDARG00000041799	6.55687e-13	-0.326025	1	1	1.12804e-08	cx43
ENSDARG00000074057	5.10329e-07	-0.384156	0.663	0.75	0.0087797	calm3b
ENSDARG00000035870	5.92128e-07	-0.408151	0.801	0.917	0.010187	laptm4b
ENSDARG00000101766	8.5747e-07	-0.467046	0.658	0.841	0.0147519	ptmab
ENSDARG00000101628	1.30295e-10	-0.559969	0	0.167	2.24159e-06	ascl1b
ENSDARG00000004169	2.44569e-06	-0.643496	0.066	0.258	0.0420756	stmn1a
ENSDARG00000095743	1.05132e-07	-0.699353	0.163	0.417	0.0018087	sox11b
ENSDARG00000102317	1.34953e-09	-0.701121	0.27	0.53	2.32174e-05	rpl26
ENSDARG00000004588	7.07665e-11	-0.849465	0.189	0.523	1.21747e-06	sox4a
ENSDARG00000020239	1.16725e-09	-0.920231	0.383	0.606	2.00814e-05	lpin1
ENSDARG00000010791	2.18793e-09	-0.939737	0.168	0.447	3.76412e-05	dla
ENSDARG00000101637	1.0022e-16	-1.15167	0.133	0.553	1.72419e-12	ccnd1
ENSDARG00000038386	3.73159e-31	-1.68967	0.071	0.644	6.41982e-27	ascl1a

[truncated: 4 more sheets: q5_DMSOvsLY, q6_DMSOvsLY, q7_DMSOvsLY, q8_DMSOvsLY]
