# Supplementary material for: Notch signaling blockade links transcriptome heterogeneity in quiescent neural stem cells with reactivation routes and potential
Source: Sci Adv. 2025 Aug 27;11(35):eadu3189. doi: 10.1126/sciadv.adu3189 (PMC12383255; doi:10.1126/sciadv.adu3189)
Supplement: Supplementary file 2 — Data S1 to S3 [file sciadv.adu3189_data_s1_to_s3.zip › adu3189_data_s2.xlsx]

## Sheet: a1
a1
	p_val	avg_logFC	pctDMSO	pctLY	p_val_adj	gene_name
ENSDARG00000056732	1.64446299119407e-24	2.56672400663982	0.87	0.096	2.7266840856989e-20	her4.1
ENSDARG00000102453	4.46512730433824e-22	1.4196486623955	1	0.948	7.40362758332323e-18	slc1a2b
ENSDARG00000007697	1.63821326247441e-17	1.18459699041562	1	1	2.71632141050882e-13	fabp7a
ENSDARG00000101637	5.16420961564523e-17	-1.25360311132974	0.63	0.991	8.56277596370135e-13	ccnd1
ENSDARG00000099776	2.89932096978359e-15	1.20761754702497	1	0.974	4.80736409999817e-11	glula
ENSDARG00000102798	2.87123152975951e-14	-1.2291102248989	0.261	0.878	4.76078899949425e-10	mcm2
ENSDARG00000013730	3.36016102460268e-14	1.17090173648653	0.848	0.27	5.57148299489371e-10	slc4a4a
ENSDARG00000004169	1.59875406143136e-12	-0.901987623743702	0.717	0.974	2.65089410925933e-08	stmn1a
ENSDARG00000043446	6.81890666353711e-12	1.00051378678763	0.891	0.774	1.13064291388109e-07	efhd1
ENSDARG00000057738	2.62620692623538e-11	-1.07109173008056	0.5	0.896	4.35451370439089e-07	hells
ENSDARG00000019856	3.3271696986745e-10	0.827984224562579	0.978	0.965	5.51678007737219e-06	atp1a1b
ENSDARG00000062326	1.69564472652891e-09	-0.592312214422587	0.957	0.974	2.81154852105759e-05	hmgn7
ENSDARG00000014817	2.42428988245422e-09	-0.922556860053647	0.326	0.8	4.01971505409735e-05	ranbp1
ENSDARG00000102317	5.98344158623404e-09	-1.0931431504984	0.609	0.852	9.92114449413466e-05	rpl26
ENSDARG00000036820	8.77955849594338e-09	0.951956934091235	0.826	0.417	0.000145573859421237	mgll
ENSDARG00000006837	9.61145438338911e-09	-1.02688956778452	0.174	0.661	0.000159367525130975	mycn
ENSDARG00000040041	2.80802522755071e-08	-0.887396429528581	0.283	0.774	0.000465598662980183	mcm4
ENSDARG00000009822	3.25165311872189e-08	1.37380223526939	0.717	0.27	0.000539156603615276	her4.4
ENSDARG00000101707	3.92210449730469e-08	-0.786823809182054	0.609	0.783	0.00065032414669809	si:ch211-156b7.4
ENSDARG00000055225	4.60846815397243e-08	0.757785395143774	0.326	0.017	0.000764130104610169	dock8
ENSDARG00000019507	5.37893060667912e-08	-0.935647831963882	0.261	0.739	0.000891880483893464	mcm5
ENSDARG00000038386	8.44407954611283e-08	-0.956170441569981	0.522	0.861	0.00140011282954097	ascl1a
ENSDARG00000028048	8.81192988893177e-08	0.919357260945294	0.5	0.104	0.00146110609488378	rdh8a
ENSDARG00000101180	9.86487860838852e-08	-0.848726840354275	0.326	0.765	0.0016356955220569	mcm7
ENSDARG00000006514	1.00556105485919e-07	1.20548807509411	0.587	0.235	0.00166732078506201	her6
ENSDARG00000057683	1.19351353858726e-07	-0.872971852580043	0.348	0.783	0.00197896479833154	mcm6
ENSDARG00000093022	1.47100481853418e-07	-0.792668498192156	0.543	0.826	0.00243907308961152	selenoh
ENSDARG00000005536	2.531340425253e-07	-0.850649563667486	0.13	0.583	0.004197215559112	ubr7
ENSDARG00000003941	2.56787364651189e-07	-0.893732229840545	0.065	0.496	0.00425779129328136	rrs1
ENSDARG00000054155	3.25635268246884e-07	-0.689434590279024	0.739	0.939	0.00539935838280158	pcna
ENSDARG00000099865	3.45878327951708e-07	-0.522691410170208	0.87	0.974	0.00573500855576727	hnrnpabb
ENSDARG00000031495	4.13917009517169e-07	-0.547898305858084	0.783	0.957	0.00686315793480418	seta
ENSDARG00000099793	5.28908830510359e-07	0.960154004310725	0.543	0.139	0.00876983731869226	cspg5b
ENSDARG00000024204	5.646719018715e-07	-0.906126040382222	0.348	0.748	0.00936282480493134	mcm3
ENSDARG00000019702	8.06449759426841e-07	0.945164549835832	0.783	0.487	0.0133717434610564	aldocb
ENSDARG00000094426	9.0468586715646e-07	1.05224100970409	0.848	0.522	0.0150005963633213	her4.2
ENSDARG00000002304	9.66922349860111e-07	-0.818489478394416	0.283	0.678	0.0160325394830305	gins2
ENSDARG00000060586	1.10595260882869e-06	-0.797581900592486	0.065	0.47	0.0183378002069885	ctdspl2b
ENSDARG00000077620	1.4504188413589e-06	-0.941028647060825	0.196	0.617	0.024049394808572	cdca7a
ENSDARG00000074572	1.8570368751876e-06	-0.761384841606433	0.283	0.678	0.0307915284274856	zgc:56304
ENSDARG00000055455	2.04148305611113e-06	0.591227391252409	0.913	0.817	0.0338498305533787	gpm6aa
ENSDARG00000068247	2.62445405652916e-06	0.842739854398221	0.739	0.443	0.04351607271131	luzp2
ENSDARG00000023299	2.75528105901957e-06	-0.793331644124967	0.304	0.704	0.0456853152396035	snu13b

## Sheet: a2
a2
	p_val	avg_logFC	pctDMSO	pctLY	p_val_adj	gene_name
ENSDARG00000007697	7.48526123253003e-32	1.18081327581205	1	0.958	1.2411311649658e-27	fabp7a
ENSDARG00000102453	6.09445661645084e-28	1.37424217298618	0.92	0.672	1.01052185157371e-23	slc1a2b
ENSDARG00000101637	4.75939120205372e-26	-0.924552143407954	0.81	0.99	7.89154655212527e-22	ccnd1
ENSDARG00000056732	5.61855505293039e-23	1.599459122126	0.74	0.153	9.31612613326388e-19	her4.1
ENSDARG00000038386	3.96887553962012e-21	-1.01935556493133	0.63	0.941	6.58079253224411e-17	ascl1a
ENSDARG00000010791	9.98067665757784e-13	-0.629864664584051	0.87	0.986	1.65489599659298e-08	dla
ENSDARG00000016725	1.8890262083137e-11	-0.817367665658361	0.52	0.819	3.13219435600495e-07	gadd45gb.1
ENSDARG00000054562	2.71101031619789e-10	0.923753764699989	0.62	0.317	4.49512620528772e-06	her15.1
ENSDARG00000099572	3.87893188034663e-10	0.688062412827492	0.99	0.913	6.43165695080275e-06	hmgn2
ENSDARG00000103754	1.14789356146016e-09	0.882496740638911	0.27	0.017	1.90332231425709e-05	aspm
ENSDARG00000091150	1.19339272902434e-09	1.04424815730291	0.43	0.087	1.97876448399526e-05	mki67
ENSDARG00000006514	1.19524362235137e-09	0.855415236157433	0.57	0.171	1.98183345022081e-05	her6
ENSDARG00000100003	1.20120786631565e-09	-0.661605860107819	0.7	0.889	1.99172276313799e-05	glulb
ENSDARG00000043446	1.3758230779518e-09	0.693408850451165	0.7	0.495	2.28125224555188e-05	efhd1
ENSDARG00000102317	1.5197370258593e-09	-0.848779832405124	0.69	0.77	2.5198759625773e-05	rpl26
ENSDARG00000103919	1.95311641557963e-09	0.654622719150308	1	0.941	3.23846232867259e-05	si:ch73-1a9.3
ENSDARG00000057683	5.21449388463008e-09	-0.790633411229049	0.32	0.634	8.64615231010513e-05	mcm6
ENSDARG00000055133	4.22331573821128e-08	0.840741753888345	0.32	0.038	0.000700267982552812	cenpf
ENSDARG00000004588	7.32385980661801e-08	-0.546223838852346	0.76	0.923	0.00121436919453533	sox4a
ENSDARG00000024204	9.70213337312666e-08	-0.770540129209973	0.33	0.571	0.00160871073459813	mcm3
ENSDARG00000094426	1.55809811002787e-07	0.587681244933905	0.88	0.638	0.00258348247623722	her4.2
ENSDARG00000007275	2.18782495997092e-07	0.73845940116163	0.97	0.861	0.00362763256612778	si:ch211-251b21.1
ENSDARG00000037879	4.7438327297659e-07	-0.551668954341155	0.77	0.895	0.00786574904922484	lfng
ENSDARG00000045167	4.77135893820468e-07	0.659325038032897	0.25	0.024	0.00791139025543718	dlgap5
ENSDARG00000041723	6.09697794537295e-07	0.798844625964949	0.37	0.111	0.0101093991312229	TUBB4B
ENSDARG00000104353	7.40477849935743e-07	-0.545219992441619	0.41	0.645	0.0122778632297845	nop58
ENSDARG00000002344	1.00377326589741e-06	0.470479059089211	0.98	0.948	0.016643564521845	tubb4b
ENSDARG00000011094	1.64060543523024e-06	0.745575891263216	0.32	0.063	0.0272028787215526	ccna2
ENSDARG00000077811	2.2037732268306e-06	-0.525037689116356	0.58	0.749	0.0365407638740782	sox11a

## Sheet: a3
a3
	p_val	avg_logFC	pctDMSO	pctLY	p_val_adj	gene_name
ENSDARG00000007697	3.70008348545566e-19	1.01107152656666	1	0.966	6.13510842723404e-15	fabp7a
ENSDARG00000038386	1.7944729903797e-10	-0.908605858912313	0.632	0.903	2.97541566534859e-06	ascl1a
ENSDARG00000102453	4.10641478619109e-10	0.894638409054517	0.779	0.63	6.80884635698345e-06	slc1a2b
ENSDARG00000056732	4.01597938817638e-09	1.30087660416832	0.515	0.172	6.65889542353526e-05	her4.1

## Sheet: a4
a4
	p_val	avg_logFC	pctDMSO	pctLY	p_val_adj	gene_name
ENSDARG00000102317	2.5617664437587e-13	-1.16535229877411	0.592	0.779	4.24766494039629e-09	rpl26
ENSDARG00000056732	4.14318445347531e-11	1.61314912028625	0.487	0.183	6.86981414230741e-07	her4.1
ENSDARG00000101794	1.03150091525372e-06	0.483970410821948	0.737	0.562	0.017103316675822	atp6v0e1

## Sheet: a5
a5
	p_val	avg_logFC	pctDMSO	pctLY	p_val_adj	gene_name
ENSDARG00000099572	4.69909926376722e-09	0.391334141600304	1	1	7.79157648925243e-05	hmgn2
ENSDARG00000056732	6.63420050152163e-08	0.71476584477945	0.429	0.106	0.0011000167851573	her4.1
ENSDARG00000102317	5.49294742441728e-07	-0.79992446191744	0.714	0.767	0.00910785612442629	rpl26
ENSDARG00000059304	2.34840589155943e-06	0.622451636588065	0.494	0.183	0.0389389180879469	chchd2

## Sheet: a6
a6
	p_val	avg_logFC	pctDMSO	pctLY	p_val_adj	gene_name
ENSDARG00000056732	1.67910554529825e-09	0.982729097626316	0.463	0.146	2.78412490465903e-05	her4.1
ENSDARG00000007697	5.11234448029456e-09	0.585378914352631	0.979	0.943	8.47677838277641e-05	fabp7a
ENSDARG00000101794	9.00007754454406e-09	0.576686444431892	0.768	0.586	0.000149230285766085	atp6v0e1
ENSDARG00000009822	6.62256245792713e-08	0.8452251501492	0.611	0.357	0.0010980870811489	her4.4
ENSDARG00000043446	1.21118362800836e-06	0.528288141091376	0.358	0.178	0.0200826357360066	efhd1
ENSDARG00000102453	2.64521735718982e-06	0.75689692024272	0.463	0.268	0.0438603489995645	slc1a2b

## Sheet: a7
a7
	p_val	avg_logFC	pctDMSO	pctLY	p_val_adj	gene_name
ENSDARG00000056732	5.72342662785114e-14	1.68674459618353	0.612	0.144	9.49001369163997e-10	her4.1
ENSDARG00000006514	6.3368292127775e-11	1.013004397035	0.418	0.031	1.05070965177064e-06	her6
ENSDARG00000102453	2.09027176087752e-08	1.41741777826453	0.597	0.258	0.000346587960671101	slc1a2b
ENSDARG00000007697	8.78282818087312e-08	0.760750662380947	1	0.948	0.00145628074067057	fabp7a
