# Supplementary material for: Notch signaling blockade links transcriptome heterogeneity in quiescent neural stem cells with reactivation routes and potential
Source: Sci Adv. 2025 Aug 27;11(35):eadu3189. doi: 10.1126/sciadv.adu3189 (PMC12383255; doi:10.1126/sciadv.adu3189)
Supplement: Supplementary file 2 — Data S1 to S3 [file sciadv.adu3189_data_s1_to_s3.zip › adu3189_data_s3.xlsx]

## Sheet: Primary
Primary antibodies
Antibody	Source	Identifier	Dilution
Mouse monoclonal (IgG1) anti- ZO1	Thermo Fisher	Cat# 33-9100, RRID: AB_2533147	1/200
Mouse monoclonal (IgG2a) anti-GS	Millipore	Cat# MAB302, RRID:AB_2110656	1/500
Chicken anti-mCherry	EnCor Biotechnology	Cat# CPCA-mCherry, RRID:AB_2572308	1/500
Chicken anti-GFP Antibody	Aves lab	Cat# GFP-1020; RRID: AB_10000240	1/1000
Mouse anti-PCNA IgG2a (PC10)	Santa Cruz Biotechnology	Cat# sc-56, RRID:AB_628110	1/250
Rabbit Polyclonal anti-PCNA	GeneTex	Cat# GTX124496; RRID: AB_11161916	1/500

## Sheet: Secondary
Secondary antibodies
Antibody	Source	Identifier	Dilution
Goat anti-Chicken IgG(H+L) Alexa488 Conjugated	Thermo Fisher Scientific	Cat# A-11039, RRID:AB_142924	1/1000
Goat anti-Chicken IgG(H+L) Alexa555 Conjugated	Thermo Fisher Scientific	Cat# A-21437, RRID:AB_2535858	1/1000
Goat anti-Rabbit IgG Alexa546	Thermo Fisher Scientific	Cat# A-11010, RRID:AB_2534077	1/1000
Goat anti-Mouse IgG Alexa405 conjugated	Thermo Fisher Scientific	Cat# A-31553, RRID:AB_221604	1/1000
Goat anti-Mouse IgG1 Alexa647 conjugated	Thermo Fisher Scientific	Cat# A-21240, RRID:AB_2535809	1/1000
Goat anti-Mouse IgG2a Alexa555 conjugated	Thermo Fisher Scientific	Cat# A-21137, RRID:AB_2535776	1/1000
Goat anti-Mouse IgG2a Alexa633 conjugated	Thermo Fisher Scientific	Cat# A-21136, RRID:AB_2535775	1/1000
